# Supplementary material for: Mutation accumulation under UV radiation in Escherichia coli
Source: Sci Rep. 2017 Nov 6;7:14531. doi: 10.1038/s41598-017-15008-1 (PMC5674018; doi:10.1038/s41598-017-15008-1)
Supplement: Supplementary file 1 — Supplementary Information [file 41598_2017_15008_MOESM1_ESM.xlsx]

## Sheet: Table S1
Table S1. Detailed mutation list
Strain	Lineages	UV treatment during evolution experiment	Genome Position	Mutation (Ancestral nucleotite → Evolved nucleotide)	Gene	Amino acid change	Gene product	Synonymous/Non-synonymous
Co	1	+	52386	C→T	djlA	T66T	DnaJ-like protein, membrane anchored	Synonymous
Co	1	+	81978	G→T	ilvI	A508A	acetolactate synthase III, large subunit	Synonymous
Co	1	+	96768	T→A	murC	D393E	UDP-N-acetylmuramate:L-alanine ligase	Non-synonymous
Co	1	+	147659	G→A	htrE	Q865*	predicted outer membrane usher protein	Non-synonymous
Co	1	+	153166	G→A	pcnB	T262T	poly(A) polymerase I	Synonymous
Co	1	+	153170	T→C	pcnB	E261G	poly(A) polymerase I	Non-synonymous
Co	1	+	189882	A→T	lpxD	L17L	UDP-3-O-(3-hydroxymyristoyl)-glucosamine N-acyltransferase	Synonymous
Co	1	+	202272	A→G	tilS	K361E	tRNA(Ile)-lysidine synthetase	Non-synonymous
Co	1	+	211807	C→T	gmhB	A38A	D,D-heptose 1,7-bisphosphate phosphatase	Synonymous
Co	1	+	222853	A→T	mltD/gloB	-	predicted membrane-bound lytic murein transglycosylase D/predicted hydroxyacylglutathione hydrolase	-
Co	1	+	241454	T→A	yafO	W98R	predicted toxin of the YafO-YafN toxin-antitoxin system	Non-synonymous
Co	1	+	241455	G→A	yafO	W98*	predicted toxin of the YafO-YafN toxin-antitoxin system	Non-synonymous
Co	1	+	253595	G→A	betB	T443I	betaine aldehyde dehydrogenase, NAD-dependent	Non-synonymous
Co	1	+	254605	G→A	betB	I106I	betaine aldehyde dehydrogenase, NAD-dependent	Synonymous
Co	1	+	258623	C→T	yahA	P22S	predicted DNA-binding transcriptional regulator	Non-synonymous
Co	1	+	271334	G→A	yahL/yahM	-	predicted protein/predicted protein	-
Co	1	+	290199	G→T	lacZ	L766I	beta-D-galactosidase	Non-synonymous
Co	1	+	392441	C→T	acrA	V308I	multidrug efflux system	Non-synonymous
Co	1	+	426448	C→T	ybbO	G149R	predicted oxidoreductase with NAD(P)-binding Rossmann-fold domain	Non-synonymous
Co	1	+	436840	A→G	hyi	K226E	hydroxypyruvate isomerase	Non-synonymous
Co	1	+	473935	G→A	cusS	I79I	sensory histidine kinase in two-component regulatory system with CusR, senses copper ions	Synonymous
Co	1	+	488052	A→T	entF	D127V	enterobactin synthase multienzyme complex component, ATP-dependent	Non-synonymous
Co	1	+	514264	G→A	ahpF	P332P	alkyl hydroperoxide reductase, F52a subunit, FAD/NAD(P)-binding	Synonymous
Co	1	+	550203	A→G	ybeQ/ybeR	-	conserved protein/predicted protein	-
Co	1	+	655952	C→T	modF	L190L	fused subunits of molybdate transporter	Synonymous
Co	1	+	694644	C→T	rhlE	S347L	RNA helicase	Non-synonymous
Co	1	+	741401	T→C	yliH/yliI	-	conserved protein/predicted dehydrogenase	-
Co	1	+	796741	C→T	ftsK	T262I	DNA-binding membrane protein required for chromosome resolution and partitioning	Non-synonymous
Co	1	+	805385	C→T	dmsA	T565I	dimethyl sulfoxide reductase, anaerobic, subunit A	Non-synonymous
Co	1	+	833088	G→T	ycaQ	G323C	conserved protein	Non-synonymous
Co	1	+	902682	G→A	appB	A218A	cytochrome bd-II oxidase, subunit II	Synonymous
Co	1	+	924867	G→A	ycdI	P102P	predicted oxidoreductase	Synonymous
Co	1	+	926517	A→T	ycdL	T188T	predicted enzyme	Synonymous
Co	1	+	946697	C→T	csgD/csgB	-	DNA-binding transcriptional activator in two-component regulatory system/curlin nucleator protein, minor subunit in curli complex	-
Co	1	+	962757	C→T	solA	G265R	N-methyltryptophan oxidase, FAD-binding	Non-synonymous
Co	1	+	1092287	T→C	ychS	F51L	predicted protein	Non-synonymous
Co	1	+	1092294	A→G	ychS	N53S	predicted protein	Non-synonymous
Co	1	+	1092298	C→A	ychS	S54S	predicted protein	Synonymous
Co	1	+	1092302	G→A	ychS	A56T	predicted protein	Non-synonymous
Co	1	+	1092393	A→G	ychS	D86G	predicted protein	Non-synonymous
Co	1	+	1092402	C→T	ychS	A89V	predicted protein	Non-synonymous
Co	1	+	1092411	A→G	ychS	*92W	predicted protein	Non-synonymous
Co	1	+	1113587	T→A	kch	L304F	voltage-gated potassium channel	Non-synonymous
Co	1	+	1120353	C→A	yciG/trpA	-	predicted protein/tryptophan synthase, alpha subunit	-
Co	1	+	1184094	T→A	ycjT	L661Q	predicted hydrolase	Non-synonymous
Co	1	+	1281996	G→A	pqqL	L12L	predicted peptidase	Synonymous
Co	1	+	1308131	T→C	ydeW/ego	-	predicted DNA-binding transcriptional regulator/fused AI2 transporter subunits	-
Co	1	+	1409275	C→T	nemA	P345L	N-ethylmaleimide reductase, FMN-linked	Non-synonymous
Co	1	+	1420794	C→A	ydhB	L196F	predicted DNA-binding transcriptional regulator	Non-synonymous
Co	1	+	1441235	A→T	sufS	L291Q	selenocysteine lyase, PLP-dependent	Non-synonymous
Co	1	+	1486631	G→A	arpB/yniD	-	predicted protein, C-ter fragment (pseudogene)/predicted protein	-
Co	1	+	1494876	G→A	ydjO/cedA	-	predicted protein/cell division modulator	-
Co	1	+	1513853	G→T	astC/xthA	-	succinylornithine transaminase, PLP-dependent/exonuclease III	-
Co	1	+	1525932	C→T	ynjI	E175K	predicted inner membrane protein	Non-synonymous
Co	1	+	1535146	G→A	ydjE	I139I	predicted transporter	Synonymous
Co	1	+	1561523	C→T	yeaT	D145N	predicted DNA-binding transcriptional regulator	Non-synonymous
Co	1	+	1667997	C→G	dcm	G379A	DNA cytosine methylase	Non-synonymous
Co	1	+	1739333	C→T	yegL	M1I	conserved protein	Non-synonymous
Co	1	+	1744553	G→A	mdtB	W1028*	multidrug efflux system, subunit B	Non-synonymous
Co	1	+	1767515	G→A	mrp	V267V	antiporter inner membrane protein	Synonymous
Co	1	+	1813629	A→G	mglB	F289F	methyl-galactoside transporter subunit	Synonymous
Co	1	+	1814640	T→C	mglB/galS	-	methyl-galactoside transporter subunit/DNA-binding transcriptional repressor	-
Co	1	+	1853692	G→A	bcr	F72F	bicyclomycin/multidrug efflux system	Synonymous
Co	1	+	1905543	G→A	yfaA	P490L	predicted protein	Non-synonymous
Co	1	+	1966230	C→T	nuoJ	A12T	NADH:ubiquinone oxidoreductase, membrane subunit J	Non-synonymous
Co	1	+	1981342	G→A	yfbS	A126A	predicted transporter	Synonymous
Co	1	+	1982497	G→A	yfbU	A155A	conserved protein	Synonymous
Co	1	+	2038879	A→C	dsdX	S100S	predicted transporter	Synonymous
Co	1	+	2094774	G→A	cysU	T52T	sulfate/thiosulfate transporter subunit	Synonymous
Co	1	+	2104942	C→T	amiA	V58V	N-acetylmuramoyl-l-alanine amidase I	Synonymous
Co	1	+	2163292	C→T	yfgD	P30S	predicted oxidoreductase	Non-synonymous
Co	1	+	2178587	G→A	guaB	P371S	IMP dehydrogenase	Non-synonymous
Co	1	+	2284712	C→T	tyrA	E329K	fused chorismate mutase T/prephenate dehydrogenase	Non-synonymous
Co	1	+	2304172	C→A	gabT	N301K	4-aminobutyrate aminotransferase, PLP-dependent	Non-synonymous
Co	1	+	2327453	A→G	yqaA	F8S	conserved inner membrane protein	Non-synonymous
Co	1	+	2369377	C→T	mutS	R584C	methyl-directed mismatch repair protein	Non-synonymous
Co	1	+	2379343	A→T	nlpD/pcm	-	predicted outer membrane lipoprotein/L-isoaspartate protein carboxylmethyltransferase type II	-
Co	1	+	2379344	C→T	nlpD/pcm	-	predicted outer membrane lipoprotein/L-isoaspartate protein carboxylmethyltransferase type II	-
Co	1	+	2381943	C→T	ispF	D125N	2C-methyl-D-erythritol 2,4-cyclodiphosphate synthase	Non-synonymous
Co	1	+	2421222	G→A	mazG/chpA	-	nucleoside triphosphate pyrophosphohydrolase/toxin of the ChpA-ChpR toxin-antitoxin system, endoribonuclease	-
Co	1	+	2456397	G→A	ygdL/mltA	-	conserved protein/membrane-bound lytic murein transglycosylase A	-
Co	1	+	2458336	T→A	amiC	K404*	N-acetylmuramoyl-L-alanine amidase	Non-synonymous
Co	1	+	2469202	G→A	ptr	P73L	protease III	Non-synonymous
Co	1	+	2499976	C→T	yqeJ	D46D	predicted protein	Synonymous
Co	1	+	2529404	G→A	xdhD	E477E	fused predicted xanthine/hypoxanthine oxidase, molybdopterin-binding subunit/Fe-S binding subunit	Synonymous
Co	1	+	2530157	G→T	xdhD	S728S	fused predicted xanthine/hypoxanthine oxidase, molybdopterin-binding subunit/Fe-S binding subunit	Synonymous
Co	1	+	2556620	A→G	gcvT	Y236H	aminomethyltransferase, tetrahydrofolate-dependent, subunit (T protein) of glycine cleavage complex	Non-synonymous
Co	1	+	2618402	C→T	gss	G124S	fused glutathionylspermidine amidase/glutathionylspermidine synthetase	Non-synonymous
Co	1	+	2660135	A→G	ygiB	Q16R	conserved outer membrane protein	Non-synonymous
Co	1	+	2661344	G→A	ygiC	Q225Q	predicted enzyme	Synonymous
Co	1	+	2691176	C→T	aer	D412N	fused signal transducer for aerotaxis sensory component/methyl accepting chemotaxis component	Non-synonymous
Co	1	+	2757101	G→A	kbaY	G209D	tagatose 6-phosphate aldolase 1, kbaY subunit	Non-synonymous
Co	1	+	2826684	T→A	yhcC	N234Y	predicted Fe-S oxidoreductase	Non-synonymous
Co	1	+	2827610	C→T	yhcC/gltB	-	predicted Fe-S oxidoreductase/glutamate synthase, large subunit	-
Co	1	+	2880757	A→T	envR	Y187*	DNA-binding transcriptional regulator	Non-synonymous
Co	1	+	2907890	G→A	rplQ/rpoA	-	50S ribosomal subunit protein L17/RNA polymerase, alpha subunit	-
Co	1	+	2924976	A→T	fusA	V155V	protein chain elongation factor EF-G	Synonymous
Co	1	+	2927713	G→A	yheO	I218I	predicted DNA-binding transcriptional regulator	Synonymous
Co	1	+	3028869	C→T	gntU	G40D	gluconate transporter, low affinity GNT 1 system	Non-synonymous
Co	1	+	3028870	C→T	gntU	G40S	gluconate transporter, low affinity GNT 1 system	Non-synonymous
Co	1	+	3033649	C→T	ggt	D398N	gamma-glutamyltranspeptidase	Non-synonymous
Co	1	+	3045643	C→T	livK/yhhK	-	leucine transporter subunit/conserved protein	-
Co	1	+	3049075	T→A	ftsX	V343V	predicted transporter subunit	Synonymous
Co	1	+	3086822	C→T	yhiR	L37F	predicted DNA (exogenous) processing protein	Non-synonymous
Co	1	+	3092811	G→A	arsC/slp	-	arsenate reductase/outer membrane lipoprotein	-
Co	1	+	3095888	T→C	hdeA/hdeD	-	stress response protein acid-resistance protein/acid-resistance membrane protein	-
Co	1	+	3111068	A→G	yhjB/yhjC	-	predicted DNA-binding response regulator in two-component regulatory system/predicted DNA-binding transcriptional regulator	-
Co	1	+	3145761	C→T	dppA	L284L	dipeptide transporter	Synonymous
Co	1	+	3145983	G→A	dppA	T210T	dipeptide transporter	Synonymous
Co	1	+	3145984	G→A	dppA	T210I	dipeptide transporter	Non-synonymous
Co	1	+	3160414	G→A	glyS	A483V	glycine tRNA synthetase, beta subunit	Non-synonymous
Co	1	+	3211678	C→A	cysE	A33A	serine acetyltransferase	Synonymous
Co	1	+	3257930	C→A	gltS/yicE	-	glutamate transporter/predicted transporter	-
Co	1	+	3259472	C→A	yicE	L439M	predicted transporter	Non-synonymous
Co	1	+	3425450	G→C	yigA	E219Q	conserved protein	Non-synonymous
Co	1	+	3515037	G→A	fdoG/fdhD	-	formate dehydrogenase-O, large subunit/formate dehydrogenase formation protein	-
Co	1	+	3584490	C→T	argC	L93F	N-acetyl-gamma-glutamylphosphate reductase, NAD(P)-binding	Non-synonymous
Co	1	+	3604407	T→G	coaA/thrU	-	pantothenate kinase/tRNA-Thr(UGU)	-
Co	1	+	3667007	G→A	yjbH	S54N	predicted porin	Non-synonymous
Co	1	+	3703380	C→T	ssb	L15L	single-stranded DNA-binding protein	Synonymous
Co	1	+	3705251	G→T	yjcC	E190*	predicted signal transduction protein	Non-synonymous
Co	1	+	3754246	C→T	phnC	E8K	phosphonate/organophosphate ester transporter subunit	Non-synonymous
Co	1	+	3775588	G→A	fumB	Q281*	anaerobic class I fumarate hydratase	Non-synonymous
Co	1	+	3780003	C→A	dcuS	L254F	sensory histidine kinase in two-component regulatory system with DcuR, regulator of anaerobic fumarate respiration	Non-synonymous
Co	1	+	3786735	A→G	cadA	F329L	lysine decarboxylase 1	Non-synonymous
Co	1	+	3787721	G→A	cadA/cadB	-	lysine decarboxylase 1/predicted lysine/cadaverine transporter	-
Co	1	+	3797673	G→A	aspA/fxsA	-	aspartate ammonia-lyase/inner membrane protein	-
Co	1	+	3821069	G→A	orn	E122K	oligoribonuclease	Non-synonymous
Co	1	+	3827464	G→A	mutL	L317L	methyl-directed mismatch repair protein	Synonymous
Co	1	+	3848769	G→T	ulaG/ulaA	-	L-ascorbate 6-phosphate lactonase/L-ascorbate-specific enzyme IIC component of PTS	-
Co	1	+	3885572	C→T	mpl	T229I	UDP-N-acetylmuramate:L-alanyl-gamma-D-glutamyl-meso-diaminopimelate ligase	Non-synonymous
Co	1	+	3887878	C→T	pmbA	S273F	predicted peptidase required for the maturation and secretion of the antibiotic peptide MccB17	Non-synonymous
Co	1	+	3896766	C→T	mgtA	P14S	magnesium transporter	Non-synonymous
Co	1	+	3922656	A→T	idnD	S285T	L-idonate 5-dehydrogenase, NAD-binding	Non-synonymous
Co	1	+	3928579	G→T	uxuA	R293L	mannonate hydrolase	Non-synonymous
Co	1	+	3941166	G→A	leuQ/rsmC	-	tRNA-Leu(CAG)/16S rRNA m2G1207 methylase	-
Co	1	+	3941175	G→T	leuQ/rsmC	-	tRNA-Leu(CAG)/16S rRNA m2G1207 methylase	-
Co	1	+	3973329	A→G	creD	L203L	inner membrane protein	Synonymous
Co	2	+	40398	G→A	fixX	E37E	predicted 4Fe-4S ferredoxin-type protein	Synonymous
Co	2	+	108504	A→T	guaC	Y79F	GMP reductase	Non-synonymous
Co	2	+	123874	C→T	lpd	P380S	lipoamide dehydrogenase, E3 component is part of three enzyme complexes	Non-synonymous
Co	2	+	195058	G→A	dnaE	V358I	DNA polymerase III alpha subunit	Non-synonymous
Co	2	+	212613	C→T	gmhB/rrsH	-	D,D-heptose 1,7-bisphosphate phosphatase/16S rRNA (rrsH)	-
Co	2	+	293558	T→A	lacI	I48F	DNA-binding transcriptional repressor	Non-synonymous
Co	2	+	329310	C→T	proY	F194F	predicted cryptic proline transporter	Synonymous
Co	2	+	479611	C→T	cusA	I499I	copper/silver efflux system, membrane component	Synonymous
Co	2	+	508401	G→A	ybdM	S164S	conserved protein	Synonymous
Co	2	+	654634	G→A	galE	P52L	UDP-galactose-4-epimerase	Non-synonymous
Co	2	+	754072	C→T	nfsA	T52T	nitroreductase A, NADPH-dependent, FMN-dependent	Synonymous
Co	2	+	760470	T→A	potI	V218V	putrescine transporter subunit	Synonymous
Co	2	+	808248	C→T	ycaC	V15I	predicted hydrolase	Non-synonymous
Co	2	+	808445	A→T	ycaC/ycaD	-	predicted hydrolase/predicted transporter	-
Co	2	+	952439	T→C	mdoG	L35S	glucan biosynthesis protein, periplasmic	Non-synonymous
Co	2	+	961287	G→A	yceI	T51T	predicted protein	Synonymous
Co	2	+	967726	C→T	mdtH	W188*	predicted drug efflux system	Non-synonymous
Co	2	+	1013853	T→A	potD	K117*	polyamine transporter subunit	Non-synonymous
Co	2	+	1185160	C→T	ycjV	G37G	predicted sugar transporter subunit	Synonymous
Co	2	+	1210538	C→T	mdoD	T364I	glucan biosynthesis protein, periplasmic	Non-synonymous
Co	2	+	1244221	G→A	narY	S487L	nitrate reductase 2 (NRZ), beta subunit	Non-synonymous
Co	2	+	1277723	C→T	gadB	D384N	glutamate decarboxylase B, PLP-dependent	Non-synonymous
Co	2	+	1342266	T→C	ynfF	V43A	oxidoreductase subunit	Non-synonymous
Co	2	+	1471993	C→T	ydiU	G279R	conserved protein	Non-synonymous
Co	2	+	1493210	C→T	ydjN	L232L	predicted transporter	Synonymous
Co	2	+	1538930	G→T	ydjI	T141T	predicted aldolase	Synonymous
Co	2	+	1560810	G→A	yeaS	L32L	neutral amino-acid efflux system	Synonymous
Co	2	+	1615017	G→A	zwf	R482C	glucose-6-phosphate dehydrogenase	Non-synonymous
Co	2	+	1615018	G→A	zwf	T481T	glucose-6-phosphate dehydrogenase	Synonymous
Co	2	+	1619014	T→A	pykA	M407K	pyruvate kinase II	Non-synonymous
Co	2	+	1655807	G→A	pgsA	T131T	phosphatidylglycerophosphate synthetase	Synonymous
Co	2	+	1677572	T→C	yedZ	L92S	conserved inner membrane protein	Non-synonymous
Co	2	+	1719832	C→T	hisI/cld	-	fused phosphoribosyl-AMP cyclohydrolase/phosphoribosyl-ATP pyrophosphatase/regulator of length of O-antigen component of lipopolysaccharide chains	-
Co	2	+	1730925	C→A	yegE	Q485K	predicted diguanylate cyclase, GGDEF domain signalling protein	Non-synonymous
Co	2	+	1760531	C→T	yohM	A156A	membrane protein conferring nickel and cobalt resistance	Synonymous
Co	2	+	1896881	G→A	atoB	G136R	acetyl-CoA acetyltransferase	Non-synonymous
Co	2	+	1920963	C→A	glpQ	G139V	periplasmic glycerophosphodiester phosphodiesterase	Non-synonymous
Co	2	+	1991932	C→T	folX	Q81*	D-erythro-7,8-dihydroneopterin triphosphate 2'-epimerase and dihydroneopterin aldolase	Non-synonymous
Co	2	+	2026196	T→C	yfcV/sixA	-	predicted fimbrial-like adhesin protein/phosphohistidine phosphatase	-
Co	2	+	2047587	G→T	evgS	Q827H	hybrid sensory histidine kinase in two-component regulatory system with EvgA	Non-synonymous
Co	2	+	2084910	C→T	cysK	L29L	cysteine synthase A, O-acetylserine sulfhydrolase A subunit	Synonymous
Co	2	+	2090555	C→T	yfeS	L130L	conserved protein	Synonymous
Co	2	+	2265308	G→A	yfiP	L153L	conserved protein	Synonymous
Co	2	+	2269047	G→A	pssA	D232N	phosphatidylserine synthase	Non-synonymous
Co	2	+	2277406	C→T	clpB	A799T	protein disaggregation chaperone	Non-synonymous
Co	2	+	2309766	C→T	ygaW	S23F	predicted inner membrane protein	Non-synonymous
Co	2	+	2400903	G→A	cysJ	L511L	sulfite reductase, alpha subunit, flavoprotein	Synonymous
Co	2	+	2415132	A→T	ygcE/ygcF	-	predicted kinase/conserved protein	-
Co	2	+	2415248	G→T	ygcE/ygcF	-	predicted kinase/conserved protein	-
Co	2	+	2502358	C→T	ygeG/ygeH	-	predicted chaperone/predicted transcriptional regulator	-
Co	2	+	2503268	C→T	ygeH	L214F	predicted transcriptional regulator	Non-synonymous
Co	2	+	2519215	T→A	yqeA/yqeB	-	predicted amino acid kinase/conserved protein with NAD(P)-binding Rossman fold	-
Co	2	+	2562795	T→C	ssrS	-	6S regulatory RNA	(RNA gene)
Co	2	+	2564397	T→C	serA	K224K	D-3-phosphoglycerate dehydrogenase	Synonymous
Co	2	+	2651898	G→A	qseC	G389D	sensory histidine kinase in two-component regulatory system with QseB	Non-synonymous
Co	2	+	2663029	C→T	ygiE	G77G	zinc transporter	Synonymous
Co	2	+	2686777	C→T	rpoD	S133F	RNA polymerase, sigma 70 (sigma D) factor	Non-synonymous
Co	2	+	2827569	G→A	yhcC/gltB	-	predicted Fe-S oxidoreductase/glutamate synthase, large subunit	-
Co	2	+	2828240	A→C	gltB	K92N	glutamate synthase, large subunit	Non-synonymous
Co	2	+	2853964	A→G	yhcO	F6F	predicted barnase inhibitor	Synonymous
Co	2	+	3053366	G→A	yhhM	R88C	conserved protein	Non-synonymous
Co	2	+	3207969	G→T	lldP	G453W	L-lactate permease	Non-synonymous
Co	2	+	3241669	C→T	yicR	G35E	hypothetical protein	Non-synonymous
Co	2	+	3245034	G→A	pyrE/rph	-	orotate phosphoribosyltransferase/ribonuclease PH (pseudogene)	-
Co	2	+	3245158	C→T	rph	G202E	ribonuclease PH (pseudogene)	Non-synonymous
Co	2	+	3323917	C→T	yieF	S18L	chromate reductase, Class I, flavoprotein	Non-synonymous
Co	2	+	3337017	G→A	pstB	S188F	phosphate transporter subunit	Non-synonymous
Co	2	+	3369750	C→T	hsrA	D26N	predicted multidrug or homocysteine efflux system	Non-synonymous
Co	2	+	3395842	C→T	rho	S71S	transcription termination factor	Synonymous
Co	2	+	3674211	C→T	malF	L26L	maltose transporter subunit	Synonymous
Co	2	+	3674295	C→T	malF/malE	-	maltose transporter subunit/maltose transporter subunit	-
Co	2	+	3697706	G→A	tyrB/aphA	-	tyrosine aminotransferase, tyrosine-repressible, PLP-dependent/acid phosphatase/phosphotransferase, class B, non-specific	-
Co	2	+	3698526	A→C	tyrB/aphA	-	tyrosine aminotransferase, tyrosine-repressible, PLP-dependent/acid phosphatase/phosphotransferase, class B, non-specific	-
Co	2	+	3723769	C→T	gltP	L26L	glutamate/aspartate:proton symporter	Synonymous
Co	2	+	3732746	G→A	yjcR	R156C	predicted membrane fusion protein of efflux pump	Non-synonymous
Co	2	+	3743954	C→A	phnP	G84V	carbon-phosphorus lyase complex accessory protein	Non-synonymous
Co	2	+	3743955	C→T	phnP	G84R	carbon-phosphorus lyase complex accessory protein	Non-synonymous
Co	2	+	3894950	G→T	treB	F111L	fused trehalose(maltose)-specific enzyme IIBC component of PTS	Non-synonymous
Co	2	+	3921750	G→A	idnO	A235V	5-keto-D-gluconate-5-reductase	Non-synonymous
Co	3	+	12728	C→T	dnaK	T189I	chaperone Hsp70, co-chaperone with DnaJ	Non-synonymous
Co	3	+	84083	A→G	fruR/mraZ	-	DNA-binding transcriptional dual regulator/conserved protein	-
Co	3	+	144736	A→G	yadC	L348S	predicted fimbrial-like adhesin protein	Non-synonymous
Co	3	+	147034	C→T	yadL	R8H	predicted fimbrial-like adhesin protein	Non-synonymous
Co	3	+	154775	C→T	yadB	E55K	glutamyl-Q tRNA(Asp) synthetase	Non-synonymous
Co	3	+	180261	A→G	tsf	K182E	protein chain elongation factor EF-Ts	Non-synonymous
Co	3	+	184101	C→T	ispU	T113I	undecaprenyl pyrophosphate synthase	Non-synonymous
Co	3	+	202601	G→T	rof	L65M	modulator of Rho-dependent transcription termination	Non-synonymous
Co	3	+	453368	T→A	purE	Y63F	N5-carboxyaminoimidazole ribonucleotide mutase	Non-synonymous
Co	3	+	464976	C→T	fimZ/argU	-	predicted DNA-binding transcriptional regulator/tRNA-Arg(UCU)	-
Co	3	+	504771	G→A	cstA	M454I	carbon starvation protein	Non-synonymous
Co	3	+	507127	A→G	ybdL	Q9R	methionine aminotransferase, PLP-dependent	Non-synonymous
Co	3	+	537373	G→A	dacA	T36I	D-alanyl-D-alanine carboxypeptidase	Non-synonymous
Co	3	+	564816	G→T	ybeZ	S311R	predicted protein with nucleoside triphosphate hydrolase domain	Non-synonymous
Co	3	+	667754	C→T	ybhJ	Q507*	predicted hydratase	Non-synonymous
Co	3	+	673262	T→C	bioF	L50S	8-amino-7-oxononanoate synthase	Non-synonymous
Co	3	+	679247	C→T	ybhK	G45D	predicted transferase with NAD(P)-binding Rossmann-fold domain	Non-synonymous
Co	3	+	713154	G→C	rhtA/ompX	-	threonine and homoserine efflux system/outer membrane protein	-
Co	3	+	717722	G→A	ybiS	V252V	conserved protein	Synonymous
Co	3	+	740846	C→T	yliG/yliH	-	predicted SAM-dependent methyltransferase/conserved protein	-
Co	3	+	743238	C→T	yliJ/dacC	-	predicted glutathione S-transferase/D-alanyl-D-alanine carboxypeptidase	-
Co	3	+	757997	C→T	potG	P92S	putrescine transporter subunit	Non-synonymous
Co	3	+	860387	C→T	ssuE/ycbQ	-	NAD(P)H-dependent FMN reductase/predicted fimbrial-like adhesin protein	-
Co	3	+	861217	C→T	ycbQ/ycbR	-	predicted fimbrial-like adhesin protein/predicted periplasmic pilin chaperone	-
Co	3	+	876347	T→A	pqiB	L119Q	paraquat-inducible protein B	Non-synonymous
Co	3	+	892174	C→T	yccW	E148K	predicted methyltransferase	Non-synonymous
Co	3	+	1015435	C→T	potB	G128S	polyamine transporter subunit	Non-synonymous
Co	3	+	1048615	T→C	emtA	L3S	lytic murein endotransglycosylase E	Non-synonymous
Co	3	+	1088065	T→A	narG	M925K	nitrate reductase 1, alpha subunit	Non-synonymous
Co	3	+	1098600	C→T	hns/tdk	-	global DNA-binding transcriptional dual regulator H-NS/thymidine kinase/deoxyuridine kinase	-
Co	3	+	1146947	A→G	yciH	K21E	conserved protein	Non-synonymous
Co	3	+	1151906	G→T	rnb	I412I	ribonuclease II	Synonymous
Co	3	+	1231889	G→T	yncB	G101*	predicted oxidoreductase, Zn-dependent and NAD(P)-binding	Non-synonymous
Co	3	+	1253904	G→A	yddG	L12L	predicted methyl viologen efflux pump	Synonymous
Co	3	+	1287442	T→C	ydeM	Q59R	conserved protein	Non-synonymous
Co	3	+	1290994	T→C	ydeO/ydeP	-	predicted DNA-binding transcriptional acfivator/predicted oxidoreductase	-
Co	3	+	1296270	C→T	ydeT	G187S	predicted protein	Non-synonymous
Co	3	+	1309680	C→T	ego	A455V	fused AI2 transporter subunits	Non-synonymous
Co	3	+	1366618	G→A	tus	L259L	inhibitor of replication at Ter, DNA-binding protein	Synonymous
Co	3	+	1463562	G→A	ydiS	Q195Q	predicted oxidoreductase, FAD/NAD(P)-binding domain	Synonymous
Co	3	+	1468272	C→T	pps	G142S	phosphoenolpyruvate synthase	Non-synonymous
Co	3	+	1478741	G→A	pheT	P263S	phenylalanine tRNA synthetase, beta subunit	Non-synonymous
Co	3	+	1488816	C→T	pfkB	L288L	6-phosphofructokinase II	Synonymous
Co	3	+	1507489	T→C	spy/astE	-	envelope stress induced periplasmic protein/succinylglutamate desuccinylase	-
Co	3	+	1543693	G→A	yeaA	P107L	methionine sulfoxide reductase B	Non-synonymous
Co	3	+	1571449	T→A	yeaZ/yoaA	-	predicted peptidase/conserved protein with nucleoside triphosphate hydrolase domain	-
Co	3	+	1587401	G→A	cspC	P61S	stress protein, member of the CspA-family	Non-synonymous
Co	3	+	1591701	G→A	yebQ	G427D	predicted transporter	Non-synonymous
Co	3	+	1591726	G→T	yebQ	A435A	predicted transporter	Synonymous
Co	3	+	1601378	C→T	yebU	A337V	predicted methyltransferase	Non-synonymous
Co	3	+	1614931	A→C	edd/zwf	-	6-phosphogluconate dehydratase/glucose-6-phosphate dehydrogenase	-
Co	3	+	1673818	T→A	yedV	I384F	predicted sensory kinase in two-component regulatory system with YedW	Non-synonymous
Co	3	+	1724729	C→T	yegH	F207F	fused predicted membrane proteins	Synonymous
Co	3	+	2024940	T→C	yfcU	L143L	predicted export usher protein	Synonymous
Co	3	+	2043218	G→A	emrK	I285I	EmrKY-TolC multidrug resistance efflux pump, membrane fusion protein component	Synonymous
Co	3	+	2118035	G→A	cchA	L15L	predicted carboxysome structural protein, ethanolamine utilization protein	Synonymous
Co	3	+	2123208	G→T	maeB	P266Q	fused malic enzyme predicted oxidoreductase/predicted phosphotransacetylase	Non-synonymous
Co	3	+	2328153	G→A	yqaB/argQ	-	predicted hydrolase/tRNA-Arg(ACG)	-
Co	3	+	2328641	G→A	argZ	-	tRNA-Arg(ACG)	(RNA gene)
Co	3	+	2350619	G→A	ascF	L187L	fused cellobiose/arbutin/salicin-specific enzyme IIBC component of PTS	Synonymous
Co	3	+	2371026	A→T	ygbI	S258S	predicted DNA-binding transcriptional regulator	Synonymous
Co	3	+	2383847	A→T	ygbE	L9Q	conserved inner membrane protein	Non-synonymous
Co	3	+	2385643	G→A	cysN	T104T	sulfate adenylyltransferase, subunit 1	Synonymous
Co	3	+	2405536	G→T	ygcQ	S260*	predicted flavoprotein	Non-synonymous
Co	3	+	2417231	G→A	eno	L416L	enolase	Synonymous
Co	3	+	2441571	G→A	ygdG	L24L	Ssb-binding protein, misidentified as ExoIX	Synonymous
Co	3	+	2444012	G→A	fucA	S71L	L-fuculose-1-phosphate aldolase	Non-synonymous
Co	3	+	2456403	G→A	ygdL/mltA	-	conserved protein/membrane-bound lytic murein transglycosylase A	-
Co	3	+	2516571	C→A	ygeY	H384N	predicted peptidase	Non-synonymous
Co	3	+	2537428	C→A	ygfT	V54V	fused predicted oxidoreductase Fe-S subunit/nucleotide-binding subunit	Synonymous
Co	3	+	2562182	C→T	ygfB/zapA	-	predicted protein/protein that localizes to the cytokinetic ring	-
Co	3	+	2619318	G→A	yghU	V115M	predicted S-transferase	Non-synonymous
Co	3	+	2670808	C→A	glnE	D723Y	fused deadenylyltransferase/adenylyltransferase for glutamine synthetase	Non-synonymous
Co	3	+	2696282	G→A	ebgA	S106N	cryptic beta-D-galactosidase, alpha subunit	Non-synonymous
Co	3	+	2731147	C→T	yhaO	W45*	predicted transporter	Non-synonymous
Co	3	+	2742630	G→A	yhaC	E295K	predicted protein	Non-synonymous
Co	3	+	2766554	C→T	yraL	D39N	predicted methyltransferase	Non-synonymous
Co	3	+	2833169	C→T	gltD	F213F	glutamate synthase, 4Fe-4S protein, small subunit	Synonymous
Co	3	+	2856756	G→A	aaeA	L75L	p-hydroxybenzoic acid efflux system component	Synonymous
Co	3	+	2998887	C→T	gntT	P135S	gluconate transporter, high-affinity GNT I system	Non-synonymous
Co	3	+	3037418	G→T	ugpE	I209I	glycerol-3-phosphate transporter subunit	Synonymous
Co	3	+	3045748	T→A	livK/yhhK	-	leucine transporter subunit/conserved protein	-
Co	3	+	3049962	T→C	ftsX	K48E	predicted transporter subunit	Non-synonymous
Co	3	+	3092853	G→T	arsC/slp	-	arsenate reductase/outer membrane lipoprotein	-
Co	3	+	3133485	G→A	bcsA	S220F	cellulose synthase, catalytic subunit	Non-synonymous
Co	3	+	3144427	C→T	dppB	E91K	dipeptide transporter	Non-synonymous
Co	3	+	3164519	C→A	yiaA	E103*	conserved inner membrane protein	Non-synonymous
Co	3	+	3230059	A→T	rfaY	S41T	lipopolysaccharide core biosynthesis protein	Non-synonymous
Co	3	+	3243379	A→T	dut	I79F	deoxyuridinetriphosphatase	Non-synonymous
Co	3	+	3245034	G→A	pyrE/rph	-	orotate phosphoribosyltransferase/ribonuclease PH (pseudogene)	-
Co	3	+	3314545	C→T	yidC	A86V	cytoplasmic insertase into membrane protein, Sec system	Non-synonymous
Co	3	+	3329523	T→A	yieL	I99F	predicted xylanase	Non-synonymous
Co	3	+	3356759	C→T	asnA	S131L	asparagine synthetase A	Non-synonymous
Co	3	+	3427796	C→T	uvrD	L201F	DNA-dependent ATPase I and helicase II	Non-synonymous
Co	3	+	3433868	C→T	yigI	G15S	conserved protein	Non-synonymous
Co	3	+	3440132	C→T	yigL	D240D	predicted hydrolase	Synonymous
Co	3	+	3505647	A→G	rbn	N97D	tRNA processing exoribonuclease BN	Non-synonymous
Co	3	+	3555664	G→A	priA	A120A	primosome factor n'	Synonymous
Co	3	+	3580412	A→G	ppc	Y634H	phosphoenolpyruvate carboxylase	Non-synonymous
Co	3	+	3602745	C→T	birA	L151L	bifunctional biotin-[acetylCoA carboxylase] holoenzyme synthetase/DNA-binding transcriptional repressor, bio-5'-AMP-binding	Synonymous
Co	3	+	3619273	T→C	htrC	L92S	heat shock protein	Non-synonymous
Co	3	+	3624537	G→A	thiC	S259F	thiamin (pyrimidine moiety) biosynthesis protein	Non-synonymous
Co	3	+	3632730	C→T	zraR	A66A	fused DNA-binding response regulator in two-component regulatory system with ZraS	Synonymous
Co	3	+	3663146	C→T	pgi	T59I	glucosephosphate isomerase	Non-synonymous
Co	3	+	3667126	G→A	yjbH	E94K	predicted porin	Non-synonymous
Co	3	+	3742839	G→T	rpiB	E130*	ribose 5-phosphate isomerase B/allose 6-phosphate isomerase	Non-synonymous
Co	3	+	3749517	G→A	phnI	T83T	carbon-phosphorus lyase complex subunit	Synonymous
Co	3	+	3770023	C→T	melR	M236I	DNA-binding transcriptional dual regulator	Non-synonymous
Co	3	+	3793086	T→C	dipZ	K353K	fused thiol:disulfide interchange protein	Synonymous
Co	3	+	3804603	G→A	yjeK	L53L	predicted lysine aminomutase	Synonymous
Co	3	+	3834445	C→T	purA	V219V	adenylosuccinate synthetase	Synonymous
Co	3	+	3865668	C→T	cpdB/cysQ	-	2':3'-cyclic-nucleotide 2'-phosphodiesterase/PAPS (adenosine 3'-phosphate 5'-phosphosulfate) 3'(2'),5'-bisphosphate nucleotidase	-
Co	3	+	3938097	G→A	yjjQ	M26I	predicted DNA-binding transcriptional regulator	Non-synonymous
Co	3	+	3941178	C→T	leuQ/rsmC	-	tRNA-Leu(CAG)/16S rRNA m2G1207 methylase	-
Co	3	+	3961350	C→T	radA	S299L	predicted repair protein	Non-synonymous
Co	3	+	3963126	G→A	nadR/yjjK	-	bifunctional DNA-binding transcriptional repressor/NMN adenylyltransferase/fused predicted transporter subunits	-
Co	5	+	25750	C→A	carB	L37M	carbamoyl-phosphate synthase large subunit	Non-synonymous
Co	5	+	25785	C→T	carB	N48N	carbamoyl-phosphate synthase large subunit	Synonymous
Co	5	+	53901	C→T	yabP	P201P	predicted protein	Synonymous
Co	5	+	136132	G→A	gcd/hpt	-	glucose dehydrogenase/hypoxanthine phosphoribosyltransferase	-
Co	5	+	182822	A→T	dxr	L147F	1-deoxy-D-xylulose 5-phosphate reductoisomerase	Non-synonymous
Co	5	+	223619	A→T	gloB	F9Y	predicted hydroxyacylglutathione hydrolase	Non-synonymous
Co	5	+	232839	C→T	lpcA	T145T	D-sedoheptulose 7-phosphate isomerase	Synonymous
Co	5	+	315579	C→T	aroM	P137S	conserved protein	Non-synonymous
Co	5	+	324800	G→A	sbcD/phoB	-	exonuclease, dsDNA, ATP-dependent/DNA-binding response regulator in two-component regulatory system with PhoR	-
Co	5	+	401769	G→A	dnaX/ybaB	-	DNA polymerase III/DNA elongation factor III, tau and gamma subunits/conserved protein	-
Co	5	+	521712	T→C	citF	E459G	citrate lyase, citrate-ACP transferase (alpha) subunit	Non-synonymous
Co	5	+	576149	A→G	nagB/nagE	-	glucosamine-6-phosphate deaminase/fused N-acetyl glucosamine specific PTS enzyme IICBA components	-
Co	5	+	585555	G→C	seqA	E80Q	regulatory protein for replication initiation	Non-synonymous
Co	5	+	752783	G→A	ybjL/ybjM	-	predicted transporter/predicted inner membrane protein	-
Co	5	+	766919	G→A	ybjP	S94S	predicted lipoprotein	Synonymous
Co	5	+	903791	A→T	appA	N148Y	phosphoanhydride phosphorylase	Non-synonymous
Co	5	+	951519	A→C	mdoC	F142V	membrane protein required for modification of periplasmic glucan	Non-synonymous
Co	5	+	996138	G→A	nagZ	A224A	beta N-acetyl-glucosaminidase	Synonymous
Co	5	+	1061452	C→T	ycgV/ychF	-	predicted adhesin/predicted GTP-binding protein	-
Co	5	+	1070437	C→T	hemA/prfA	-	glutamyl tRNA reductase/peptide chain release factor RF-1	-
Co	5	+	1085236	A→T	narK/narG	-	nitrate/nitrite transporter/nitrate reductase 1, alpha subunit	-
Co	5	+	1255364	C→T	fdnG	I379I	formate dehydrogenase-N, alpha subunit, nitrate-inducible	Synonymous
Co	5	+	1279040	T→A	gadB/pqqL	-	glutamate decarboxylase B, PLP-dependent/predicted peptidase	-
Co	5	+	1337771	C→T	speG	P2L	spermidine N1-acetyltransferase	Non-synonymous
Co	5	+	1422293	G→A	ydhC	G267D	predicted transporter	Non-synonymous
Co	5	+	1451337	G→A	ydiK	V227V	predicted inner membrane protein	Synonymous
Co	5	+	1475495	G→A	btuE	N66N	predicted glutathione peroxidase	Synonymous
Co	5	+	1485214	C→T	arpB	P165S	predicted protein (pseudogene)	Non-synonymous
Co	5	+	1494260	C→A	ydjO	G156G	predicted protein	Synonymous
Co	5	+	1638348	T→C	torY/cutC	-	TMAO reductase III (TorYZ), cytochrome c-type subunit/copper homeostasis protein	-
Co	5	+	1677526	C→T	yedZ	R77C	conserved inner membrane protein	Non-synonymous
Co	5	+	1781027	A→G	yehM	N396D	predicted protein	Non-synonymous
Co	5	+	1802235	C→T	yohG	Q108Q	predicted outer membrane protein	Synonymous
Co	5	+	1834789	C→T	fruA	E257K	fused fructose-specific PTS enzyme IIB'BC components	Non-synonymous
Co	5	+	1951976	T→A	elaC	M1K	binuclear zinc phosphodiesterase	Non-synonymous
Co	5	+	2046830	T→A	evgS	I575K	hybrid sensory histidine kinase in two-component regulatory system with EvgA	Non-synonymous
Co	5	+	2080357	C→T	yfeH	A332V	predicted inner membrane protein	Non-synonymous
Co	5	+	2146215	C→T	bcp	F37F	thiol peroxidase, thioredoxin-dependent	Synonymous
Co	5	+	2149996	G→A	hyfC	G175S	hydrogenase 4, membrane subunit	Non-synonymous
Co	5	+	2305893	C→T	gabP	A369V	gamma-aminobutyrate transporter	Non-synonymous
Co	5	+	2366168	C→T	fhlA	R432R	DNA-binding transcriptional activator	Synonymous
Co	5	+	2376244	C→T	ygbN	R203R	predicted transporter	Synonymous
Co	5	+	2376245	C→T	ygbN	Q204*	predicted transporter	Non-synonymous
Co	5	+	2404391	C→T	ygcN	F400F	predicted oxidoreductase, FAD/NAD(P)-binding domain	Synonymous
Co	5	+	2458786	G→A	amiC	Q254*	N-acetylmuramoyl-L-alanine amidase	Non-synonymous
Co	5	+	2492683	G→A	araE	P12L	arabinose transporter	Non-synonymous
Co	5	+	2526924	C→A	ssnA	A369D	predicted chlorohydrolase/aminohydrolase	Non-synonymous
Co	5	+	2540594	G→A	lysS	R413R	lysine tRNA synthetase, constitutive	Synonymous
Co	5	+	2561713	G→A	ygfB	T130T	predicted protein	Synonymous
Co	5	+	2576406	G→A	mscS	N20N	mechanosensitive channel	Synonymous
Co	5	+	2622257	G→A	hybC	Q328*	hydrogenase 2, large subunit	Non-synonymous
Co	5	+	2643903	G→A	plsC/parC	-	1-acyl-sn-glycerol-3-phosphate acyltransferase/DNA topoisomerase IV, subunit A	-
Co	5	+	2656612	G→A	cpdA	R157R	cyclic 3',5'-adenosine monophosphate phosphodiesterase	Synonymous
Co	5	+	2666446	A→T	yqiK	I84F	conserved protein	Non-synonymous
Co	5	+	2773617	C→T	yhbS	E159K	predicted acyltransferase with acyl-CoA N-acyltransferase domain	Non-synonymous
Co	5	+	2889886	G→A	yhdY	G237D	predicted amino-acid transporter subunit	Non-synonymous
Co	5	+	3057488	C→T	yhhQ	V85V	conserved inner membrane protein	Synonymous
Co	5	+	3059607	C→T	yhhS	M48I	predicted transporter	Non-synonymous
Co	5	+	3097557	C→A	gadE	I95I	DNA-binding transcriptional activator	Synonymous
Co	5	+	3104154	C→T	gadX	Q188Q	DNA-binding transcriptional dual regulator	Synonymous
Co	5	+	3135778	C→T	bcsE	S138S	conserved protein	Synonymous
Co	5	+	3162821	G→T	glyQ/ysaB	-	glycine tRNA synthetase, alpha subunit/predicted protein	-
Co	5	+	3192268	G→A	yiaW/aldB	-	conserved inner membrane protein/aldehyde dehydrogenase B	-
Co	5	+	3332540	G→A	bglB	S125S	cryptic phospho-beta-glucosidase B	Synonymous
Co	5	+	3350557	G→A	atpB	I236I	F0 sector of membrane-bound ATP synthase, subunit a	Synonymous
Co	5	+	3626325	G→A	nudC	Q70Q	NADH pyrophosphatase	Synonymous
Co	5	+	3682326	T→C	ubiA	L33S	p-hydroxybenzoate octaprenyltransferase	Non-synonymous
Co	5	+	3705869	G→A	yjcC	E396K	predicted signal transduction protein	Non-synonymous
Co	5	+	3711560	G→A	yjcF	F243F	conserved protein	Synonymous
Co	5	+	3855669	C→T	rplI/yjfZ	-	50S ribosomal subunit protein L9/predicted protein	-
Co	5	+	3904657	C→T	yjgL	A40V	predicted protein	Non-synonymous
Co	5	+	3940781	G→A	leuP	-	tRNA-Leu(CAG)	(RNA gene)
Co	5	+	3958248	G→A	lplA	S138L	lipoate-protein ligase A	Non-synonymous
Co	5	+	3969951	G→A	rob/creA	-	DNA-binding transcriptional activator/conserved protein	-
Co	6	+	11065	T→C	yaaW	K98E	conserved protein	Non-synonymous
Co	6	+	28417	G→A	carB	E926K	carbamoyl-phosphate synthase large subunit	Non-synonymous
Co	6	+	692818	G→A	ybiH	L187L	predicted DNA-binding transcriptional regulator	Synonymous
Co	6	+	711840	C→T	dps/rhtA	-	Fe-binding and storage protein/threonine and homoserine efflux system	-
Co	6	+	988895	C→T	ycfH	N249N	predicted metallodependent hydrolase	Synonymous
Co	6	+	1518390	C→T	ynjB	F245F	conserved protein	Synonymous
Co	6	+	1679953	G→A	yodB/serU	-	predicted cytochrome/tRNA-Ser(CGA)	-
Co	6	+	1715582	G→T	hisC	A219A	histidinol-phosphate aminotransferase	Synonymous
Co	6	+	1786690	C→T	yehT	T140T	predicted response regulator in two-component system withYehU	Synonymous
Co	6	+	1880614	G→A	ada	S53S	fused DNA-binding transcriptional dual regulator/O6-methylguanine-DNA methyltransferase	Synonymous
Co	6	+	2043770	C→A	emrK	L101L	EmrKY-TolC multidrug resistance efflux pump, membrane fusion protein component	Synonymous
Co	6	+	2055772	A→T	ypdI/yfdY	-	predicted lipoprotein/predicted inner membrane protein	-
Co	6	+	2066985	G→A	ypdF	I127I	predicted peptidase	Synonymous
Co	6	+	2114416	A→T	eutG	I241I	predicted alcohol dehydrogenase in ethanolamine utilization	Synonymous
Co	6	+	2254057	C→T	rseB	D109N	anti-sigma factor	Non-synonymous
Co	6	+	2328287	G→A	yqaB/argQ	-	predicted hydrolase/tRNA-Arg(ACG)	-
Co	6	+	2357296	C→T	hycD	G218S	hydrogenase 3, membrane subunit	Non-synonymous
Co	6	+	2408163	A→G	ygcS	I81I	predicted transporter	Synonymous
Co	6	+	2439337	C→T	sdaC	L192L	predicted serine transporter	Synonymous
Co	6	+	2448990	C→T	fucK	R340C	L-fuculokinase	Non-synonymous
Co	6	+	2497744	G→A	yqeG/yqeH	-	predicted transporter/conserved protein with bipartite regulator domain	-
Co	6	+	2565576	G→A	rpiA	I136I	ribosephosphate isomerase, constitutive	Synonymous
Co	6	+	2577335	G→A	fbaA	H190Y	fructose-bisphosphate aldolase, class II	Non-synonymous
Co	6	+	2581366	G→A	yggD	T163I	predicted DNA-binding transcriptional regulator	Non-synonymous
Co	6	+	2654088	A→G	parE	Y520H	DNA topoisomerase IV, subunit B	Non-synonymous
Co	6	+	2926246	G→A	rpsL	S78F	30S ribosomal subunit protein S12	Non-synonymous
Co	6	+	3087951	T→G	gor	V108V	glutathione oxidoreductase	Synonymous
Co	6	+	3104934	A→C	gadX/gadA	-	DNA-binding transcriptional dual regulator/glutamate decarboxylase A, PLP-dependent	-
Co	6	+	3218914	C→T	yibD	E128K	predicted glycosyl transferase	Non-synonymous
Co	6	+	3230117	G→A	rfaY	Y21Y	lipopolysaccharide core biosynthesis protein	Synonymous
Co	6	+	3231633	G→T	rfaI	I213I	UDP-D-galactose:(glucosyl)lipopolysaccharide-alpha-1,3-D-galactosyltransferase	Synonymous
Co	6	+	3307814	G→A	gyrB	R507C	DNA gyrase, subunit B	Non-synonymous
Co	6	+	3384550	G→A	ilvA	D3N	threonine deaminase	Non-synonymous
Co	6	+	3679633	G→T	malM	L289L	maltose regulon periplasmic protein	Synonymous
Co	6	+	3761013	C→T	proP	I470I	proline/glycine betaine transporter	Synonymous
Co	1	-	1595293	C→A	proQ	E130*	predicted structural transport element	Non-synonymous
Co	2	-	25729	G→T	carB	G30C	carbamoyl-phosphate synthase large subunit	Non-synonymous
DS	Anc	-	83652	A→G	fruR	D267G	DNA-binding transcriptional dual regulator	Non-synonymous
DS	Anc	-	1528939	T→C	selD	N218S	selenophosphate synthase	Non-synonymous
DS	1	+	1272	G→A	thrA	L312L	fused aspartokinase I and homoserine dehydrogenase I	Synonymous
DS	1	+	83652	A→G	fruR	D267G	DNA-binding transcriptional dual regulator	Non-synonymous
DS	1	+	117595	T→A	pdhR	F227I	DNA-binding transcriptional dual regulator	Non-synonymous
DS	1	+	117596	T→A	pdhR	F227Y	DNA-binding transcriptional dual regulator	Non-synonymous
DS	1	+	161776	C→T	mrcB	S741L	fused glycosyl transferase and transpeptidase	Non-synonymous
DS	1	+	165718	C→T	yadR	S83F	conserved protein	Non-synonymous
DS	1	+	187159	C→T	yaeT	S124F	conserved protein	Non-synonymous
DS	1	+	217537	C→G	rrlH/rrfH	-	23S rRNA (rrlH)/5S rRNA (rrfH)	-
DS	1	+	218258	C→T	dkgB	P77L	2,5-diketo-D-gluconate reductase B	Non-synonymous
DS	1	+	254234	C→T	betB	G230D	betaine aldehyde dehydrogenase, NAD-dependent	Non-synonymous
DS	1	+	254254	G→A	betB	A223A	betaine aldehyde dehydrogenase, NAD-dependent	Synonymous
DS	1	+	270856	T→A	yahL	L164L	predicted protein	Synonymous
DS	1	+	316808	G→A	ykiA/rdgC	-	predicted protein/DNA-binding protein, non-specific	-
DS	1	+	320271	A→G	araJ/sbcC	-	predicted transporter/exonuclease, dsDNA, ATP-dependent	-
DS	1	+	435084	A→G	gcl	L238L	glyoxylate carboligase	Synonymous
DS	1	+	462763	T→C	sfmD/sfmH	-	predicted outer membrane export usher protein/predicted fimbrial-like adhesin protein	-
DS	1	+	474063	G→A	cusS	H37Y	sensory histidine kinase in two-component regulatory system with CusR, senses copper ions	Non-synonymous
DS	1	+	573368	A→T	nagC	F186L	DNA-binding transcriptional dual regulator	Non-synonymous
DS	1	+	577666	A→G	nagE	K464K	fused N-acetyl glucosamine specific PTS enzyme IICBA components	Synonymous
DS	1	+	612085	C→T	ybgP	S119N	predicted assembly protein	Non-synonymous
DS	1	+	613874	G→A	ybgQ	R343R	predicted outer membrane protein	Synonymous
DS	1	+	646123	G→T	pnuC	V75V	predicted nicotinamide mononucleotide transporter	Synonymous
DS	1	+	655867	T→C	modF	K219E	fused subunits of molybdate transporter	Non-synonymous
DS	1	+	678936	A→G	ybhK	Y149H	predicted transferase with NAD(P)-binding Rossmann-fold domain	Non-synonymous
DS	1	+	704952	G→A	ybiM/ybiN	-	predicted protein/predicted SAM-dependent methyltransferase	-
DS	1	+	711903	A→G	dps/rhtA	-	Fe-binding and storage protein/threonine and homoserine efflux system	-
DS	1	+	712737	T→C	rhtA	K32E	threonine and homoserine efflux system	Non-synonymous
DS	1	+	719068	G→A	ybiT	E125K	fused predicted transporter subunits	Non-synonymous
DS	1	+	725009	C→T	ybiW	A111T	predicted pyruvate formate lyase	Non-synonymous
DS	1	+	753465	G→A	grxA	R8C	glutaredoxin 1, redox coenzyme for ribonucleotide reductase	Non-synonymous
DS	1	+	819250	G→T	ycaO	P39H	conserved protein	Non-synonymous
DS	1	+	820002	A→C	ycaP	K170Q	conserved inner membrane protein	Non-synonymous
DS	1	+	860482	G→A	ssuE/ycbQ	-	NAD(P)H-dependent FMN reductase/predicted fimbrial-like adhesin protein	-
DS	1	+	860688	G→A	ycbQ	G30S	predicted fimbrial-like adhesin protein	Non-synonymous
DS	1	+	942736	T→C	ycdY	R32R	conserved protein	Synonymous
DS	1	+	1048965	T→C	emtA	Y120H	lytic murein endotransglycosylase E	Non-synonymous
DS	1	+	1090339	C→T	narH	T436T	nitrate reductase 1, beta (Fe-S) subunit	Synonymous
DS	1	+	1153841	T→C	yciW	I166V	predicted oxidoreductase	Non-synonymous
DS	1	+	1226209	C→T	ydcT	I277I	predicted spermidine/putrescine transporter subunit	Synonymous
DS	1	+	1297187	A→T	yneL	G59G	predicted transcriptional regulator	Synonymous
DS	1	+	1297188	C→T	yneL	G59D	predicted transcriptional regulator	Non-synonymous
DS	1	+	1305885	G→A	ydeV	D384D	predicted sugar kinase	Synonymous
DS	1	+	1352843	A→T	ynfM/asr	-	predicted transporter/acid shock-inducible periplasmic protein	-
DS	1	+	1394250	A→T	nth/ydgR	-	DNA glycosylase and apyrimidinic (AP) lyase/predicted transporter	-
DS	1	+	1403427	T→C	ydhJ	F194S	undecaprenyl pyrophosphate phosphatase	Non-synonymous
DS	1	+	1458648	A→G	ydiF	K493K	fused predicted acetyl-CoA:acetoacetyl-CoA transferase: alpha subunit/beta subunit	Synonymous
DS	1	+	1461920	G→A	ydiQ	A241T	conserved protein	Non-synonymous
DS	1	+	1468054	G→A	pps	G214G	phosphoenolpyruvate synthase	Synonymous
DS	1	+	1474104	G→T	nlpC	R71S	predicted lipoprotein	Non-synonymous
DS	1	+	1528939	T→C	selD	N218S	selenophosphate synthase	Non-synonymous
DS	1	+	1533813	C→T	pncA	P115L	nicotinamidase/pyrazinamidase	Non-synonymous
DS	1	+	1542578	C→T	ydjL	G113D	predicted oxidoreductase, Zn-dependent and NAD(P)-binding	Non-synonymous
DS	1	+	1542579	C→T	ydjL	G113S	predicted oxidoreductase, Zn-dependent and NAD(P)-binding	Non-synonymous
DS	1	+	1574535	A→T	yoaC	Y106F	predicted protein	Non-synonymous
DS	1	+	1574536	C→T	yoaC	Y106Y	predicted protein	Synonymous
DS	1	+	1592077	A→T	htpX	W216R	predicted endopeptidase	Non-synonymous
DS	1	+	1592078	C→T	htpX	M215I	predicted endopeptidase	Non-synonymous
DS	1	+	1689916	A→G	yeeL	L91L	predicted protein (pseudogene)	Synonymous
DS	1	+	1727037	C→A	asmA	L261F	predicted assembly protein	Non-synonymous
DS	1	+	1739703	C→T	ryeC/ryeD	-	small RNA/small RNA	-
DS	1	+	1796536	G→A	dld	D69N	D-lactate dehydrogenase, FAD-binding, NADH independent	Non-synonymous
DS	1	+	1800057	G→T	yohD	G37V	conserved inner membrane protein	Non-synonymous
DS	1	+	1863826	G→A	ccmF	F482F	heme lyase, CcmF subunit	Synonymous
DS	1	+	1865075	A→G	ccmF	F66S	heme lyase, CcmF subunit	Non-synonymous
DS	1	+	1878423	G→A	yojI	T187M	fused predicted multidrug transporter subunits	Non-synonymous
DS	1	+	1880014	G→A	ada	L253L	fused DNA-binding transcriptional dual regulator/O6-methylguanine-DNA methyltransferase	Synonymous
DS	1	+	1886419	C→T	rcsD	P855P	phosphotransfer intermediate protein in two-component regulatory system with RcsBC	Synonymous
DS	1	+	1932184	C→T	yfaX	S132N	predicted DNA-binding transcriptional regulator	Non-synonymous
DS	1	+	1949458	C→T	menD	G57R	bifunctional 2-oxoglutarate decarboxylase/SHCHC synthase	Non-synonymous
DS	1	+	1953764	G→A	elaD	G229S	predicted enzyme	Non-synonymous
DS	1	+	1987739	G→A	yfcC	E98K	predicted inner membrane protein	Non-synonymous
DS	1	+	1990856	G→T	yfcF/yfcG	-	predicted enzyme/predicted glutathione S-transferase	-
DS	1	+	1997141	C→T	hisJ	V5V	histidine/lysine/arginine/ornithine transporter subunit	Synonymous
DS	1	+	2008455	C→T	flk	L47L	predicted flagella assembly protein	Synonymous
DS	1	+	2036048	A→T	yfdC	K127N	predicted inner membrane protein	Non-synonymous
DS	1	+	2036049	C→T	yfdC	P128S	predicted inner membrane protein	Non-synonymous
DS	1	+	2183013	G→A	der/yfgL	-	predicted GTP-binding protein/protein assembly complex, lipoprotein component	-
DS	1	+	2205952	G→A	iscS	H403Y	cysteine desulfurase (tRNA sulfurtransferase), PLP-dependent	Non-synonymous
DS	1	+	2235720	A→T	yfhK	S336T	predicted sensory kinase in two-component system	Non-synonymous
DS	1	+	2292172	C→T	ffh	L417L	signal recognition particle (SRP) component with 4.5S RNA	Synonymous
DS	1	+	2310831	C→T	ygaM	Q55*	predicted protein	Non-synonymous
DS	1	+	2329001	T→A	argY/argV	-	tRNA-Arg(ACG)/tRNA-Arg(ACG)	-
DS	1	+	2344642	G→A	norW	E66K	NADH:flavorubredoxin oxidoreductase	Non-synonymous
DS	1	+	2417075	G→A	ygcG	G277E	predicted protein	Non-synonymous
DS	1	+	2420603	G→A	mazG	R206R	nucleoside triphosphate pyrophosphohydrolase	Synonymous
DS	1	+	2427904	G→A	barA	P771P	hybrid sensory histidine kinase, in two-component regulatory system with UvrY	Synonymous
DS	1	+	2432336	C→A	gudP	L100F	predicted D-glucarate transporter	Non-synonymous
DS	1	+	2458440	G→A	amiC	S369F	N-acetylmuramoyl-L-alanine amidase	Non-synonymous
DS	1	+	2459638	A→G	amiC/argA	-	N-acetylmuramoyl-L-alanine amidase/fused acetylglutamate kinase homolog (inactive)/amino acid N-acetyltransferase	-
DS	1	+	2501218	T→G	ygeF	Y44D	predicted protein	Non-synonymous
DS	1	+	2511808	C→A	ygeV	E213*	predicted DNA-binding transcriptional regulator	Non-synonymous
DS	1	+	2581919	C→T	yggF	G308S	predicted hexoseP phosphatase	Non-synonymous
DS	1	+	2600414	C→T	yggR	E206K	predicted transporter	Non-synonymous
DS	1	+	2707726	C→T	ygjN	T21T	conserved protein	Synonymous
DS	1	+	2725447	C→T	yqjG/yhaH	-	predicted S-transferase/predicted inner membrane protein	-
DS	1	+	2742043	A→G	yhaC	Q99R	predicted protein	Non-synonymous
DS	1	+	2765730	C→T	yraK	Q353*	predicted fimbrial-like adhesin protein	Non-synonymous
DS	1	+	2848622	G→A	degQ	A10T	serine endoprotease, periplasmic	Non-synonymous
DS	1	+	2860927	T→A	yhdP	K1062*	conserved membrane protein, predicted transporter	Non-synonymous
DS	1	+	2862017	C→T	yhdP	L698L	conserved membrane protein, predicted transporter	Synonymous
DS	1	+	2897188	C→T	yrdA	A34V	conserved protein	Non-synonymous
DS	1	+	2909092	G→A	rpsD	R146C	30S ribosomal subunit protein S4	Non-synonymous
DS	1	+	2915313	T→C	rplX	I103V	50S ribosomal subunit protein L24	Non-synonymous
DS	1	+	2931864	G→A	kefB	L224L	potassium:proton antiporter	Synonymous
DS	1	+	2937269	G→A	prkB	G285E	predicted phosphoribulokinase	Non-synonymous
DS	1	+	2959573	C→A	yhfU	E19*	predicted protein	Non-synonymous
DS	1	+	2961443	C→A	yhfW	P99P	predicted mutase	Synonymous
DS	1	+	2973626	A→G	yrfC	F91F	predicted fimbrial assembly protein	Synonymous
DS	1	+	2985636	C→T	pck	P298L	phosphoenolpyruvate carboxykinase	Non-synonymous
DS	1	+	2998413	C→G	gntY/gntT	-	predicted gluconate transport associated protein/gluconate transporter, high-affinity GNT I system	-
DS	1	+	3000239	C→T	malQ	A586A	4-alpha-glucanotransferase (amylomaltase)	Synonymous
DS	1	+	3046529	G→A	yhhK/livJ	-	conserved protein/leucine/isoleucine/valine transporter subunit	-
DS	1	+	3050010	G→C	ftsX	R32G	predicted transporter subunit	Non-synonymous
DS	1	+	3058885	C→A	yhhS	S289I	predicted transporter	Non-synonymous
DS	1	+	3091564	A→T	arsB/arsC	-	arsenite/antimonite transporter/arsenate reductase	-
DS	1	+	3092138	G→A	arsC/slp	-	arsenate reductase/outer membrane lipoprotein	-
DS	1	+	3221904	G→A	kbl/htrL	-	glycine C-acetyltransferase/predicted protein	-
DS	1	+	3280865	G→T	ilvB	A378D	acetolactate synthase I, large subunit	Non-synonymous
DS	1	+	3289680	G→A	yidL	W72*	predicted DNA-binding transcriptional regulator	Non-synonymous
DS	1	+	3330122	C→T	bglH	E438K	carbohydrate-specific outer membrane porin, cryptic	Non-synonymous
DS	1	+	3338000	A→T	pstA	I218N	phosphate transporter subunit	Non-synonymous
DS	1	+	3354111	G→A	gidA	H246Y	glucose-inhibited cell-division protein	Non-synonymous
DS	1	+	3357661	T→A	yieM	S386C	predicted von Willibrand factor containing protein	Non-synonymous
DS	1	+	3426553	A→T	yigB	D53V	predicted hydrolase	Non-synonymous
DS	1	+	3432150	G→A	yigG	S86F	predicted inner membrane protein	Non-synonymous
DS	1	+	3438325	G→T	rhtB/pldB	-	neutral amino-acid efflux system/lysophospholipase L(2)	-
DS	1	+	3451538	T→A	tatB	I36I	tatABCE protein translocation system subunit	Synonymous
DS	1	+	3490623	G→A	yihM	L82L	predicted sugar phosphate isomerase	Synonymous
DS	1	+	3490680	C→A	yihM	A101A	predicted sugar phosphate isomerase	Synonymous
DS	1	+	3500439	C→T	yihS	A177A	predicted glucosamine isomerase	Synonymous
DS	1	+	3501405	G→A	yihT	L154L	predicted aldolase	Synonymous
DS	1	+	3513521	G→A	fdoG	F505F	formate dehydrogenase-O, large subunit	Synonymous
DS	1	+	3613531	T→C	rpoB	F1025S	RNA polymerase, beta subunit	Non-synonymous
DS	1	+	3648081	G→A	aceK	P91P	isocitrate dehydrogenase kinase/phosphatase	Synonymous
DS	1	+	3659755	A→G	yjbC	E63E	23S rRNA pseudouridine synthase	Synonymous
DS	1	+	3692582	G→A	qor	A288V	quinone oxidoreductase, NADPH-dependent	Non-synonymous
DS	1	+	3696032	T→C	alr	I346I	alanine racemase 1, PLP-binding, biosynthetic	Synonymous
DS	1	+	3752915	G→A	phnD	N180N	phosphonate/organophosphate ester transporter subunit	Synonymous
DS	1	+	3781393	C→T	yjdJ	I69I	predicted acyltransferase with acyl-CoA N-acyltransferase domain	Synonymous
DS	1	+	3785296	C→T	yjdL	G73D	predicted transporter	Non-synonymous
DS	1	+	3829031	T→C	miaA	F226F	delta(2)-isopentenylpyrophosphate tRNA-adenosine transferase	Synonymous
DS	1	+	3829204	C→T	miaA	T284I	delta(2)-isopentenylpyrophosphate tRNA-adenosine transferase	Non-synonymous
DS	1	+	3907812	C→T	yjgD	L80F	conserved protein	Non-synonymous
DS	2	+	1104	G→A	thrA	E256E	fused aspartokinase I and homoserine dehydrogenase I	Synonymous
DS	2	+	25535	C→T	carA	P354S	carbamoyl phosphate synthetase small subunit, glutamine amidotransferase	Non-synonymous
DS	2	+	28911	C→T	carB/caiF	-	carbamoyl-phosphate synthase large subunit/DNA-binding transcriptional activator	-
DS	2	+	71340	G→C	sgrR	A262G	DNA-binding transcriptional regulator	Non-synonymous
DS	2	+	83652	A→G	fruR	D267G	DNA-binding transcriptional dual regulator	Non-synonymous
DS	2	+	129751	A→G	speD	L219L	S-adenosylmethionine decarboxylase	Synonymous
DS	2	+	158581	C→T	hrpB	A551V	predicted ATP-dependent helicase	Non-synonymous
DS	2	+	169192	T→A	dgt	N365K	deoxyguanosine triphosphate triphosphohydrolase	Non-synonymous
DS	2	+	306058	G→A	frmR	P5S	regulator protein that represses frmRAB operon	Non-synonymous
DS	2	+	317868	A→G	rdgC/mak	-	DNA-binding protein, non-specific/manno(fructo)kinase	-
DS	2	+	331695	A→C	malZ	I480L	maltodextrin glucosidase	Non-synonymous
DS	2	+	341624	C→T	ribD	R143C	fused diaminohydroxyphosphoribosylaminopyrimidine deaminase and 5-amino-6-(5-phosphoribosylamino) uracil reductase	Non-synonymous
DS	2	+	352569	C→T	yajQ	I48I	predicted nucleotide binding protein	Synonymous
DS	2	+	394821	A→G	kefA	Q181Q	fused mechanosensitive channel proteins	Synonymous
DS	2	+	395008	G→T	kefA	A244S	fused mechanosensitive channel proteins	Non-synonymous
DS	2	+	407132	A→T	aes	Y195*	acetyl esterase	Non-synonymous
DS	2	+	414560	G→A	ybaK	P89L	conserved protein	Non-synonymous
DS	2	+	427827	G→T	ybbA	E118*	predicted transporter subunit	Non-synonymous
DS	2	+	464889	C→T	fimZ	R16K	predicted DNA-binding transcriptional regulator	Non-synonymous
DS	2	+	466046	G→T	envY	I88I	DNA-binding transcriptional activator	Synonymous
DS	2	+	578395	T→A	nagE/glnS	-	fused N-acetyl glucosamine specific PTS enzyme IICBA components/glutamyl-tRNA synthetase	-
DS	2	+	581485	C→A	ybfM	T274N	predicted outer membrane porin	Non-synonymous
DS	2	+	581491	A→T	ybfM	D276V	predicted outer membrane porin	Non-synonymous
DS	2	+	581513	C→A	ybfM	V283V	predicted outer membrane porin	Synonymous
DS	2	+	582365	G→A	ybfN	R82H	predicted lipoprotein	Non-synonymous
DS	2	+	606729	G→T	ybgJ	G135V	predicted enzyme subunit	Non-synonymous
DS	2	+	678362	T→A	uvrB/ybhK	-	excinulease of nucleotide excision repair, DNA damage recognition component/predicted transferase with NAD(P)-binding Rossmann-fold domain	-
DS	2	+	695039	T→C	rhlE/ybiA	-	RNA helicase/conserved protein	-
DS	2	+	737780	G→A	yliE	G690D	conserved inner membrane protein	Non-synonymous
DS	2	+	742635	G→A	yliJ	L193L	predicted glutathione S-transferase	Synonymous
DS	2	+	841968	T→C	mukB	F970F	fused chromosome partitioning proteins	Synonymous
DS	2	+	875363	A→G	pqiA	L210L	paraquat-inducible membrane protein A	Synonymous
DS	2	+	948303	A→G	csgC/ymdA	-	predicted curli production protein/predicted protein	-
DS	2	+	949799	T→C	ymdC	I148I	predicted hydrolase	Synonymous
DS	2	+	962238	A→G	yceJ/yceO	-	predicted cytochrome b561/predicted protein	-
DS	2	+	1157929	A→T	sapC	I273I	predicted antimicrobial peptide transporter subunit	Synonymous
DS	2	+	1209442	G→A	ydcJ/mdoD	-	conserved protein/glucan biosynthesis protein, periplasmic	-
DS	2	+	1209443	G→A	ydcJ/mdoD	-	conserved protein/glucan biosynthesis protein, periplasmic	-
DS	2	+	1214133	C→T	tehB	R4C	predicted S-adenosyl-L-methionine-dependent methyltransferase	Non-synonymous
DS	2	+	1245728	A→G	narZ	V1230V	nitrate reductase 2 (NRZ), alpha subunit	Synonymous
DS	2	+	1302046	T→A	ydeK	L956F	predicted lipoprotein	Non-synonymous
DS	2	+	1302209	T→A	ydeK	N902I	predicted lipoprotein	Non-synonymous
DS	2	+	1320274	G→A	yneI	I419I	predicted aldehyde dehydrogenase	Synonymous
DS	2	+	1331505	G→A	ydeI/ydeJ	-	conserved protein/conserved protein	-
DS	2	+	1336317	G→A	rspA	A136A	predicted dehydratase	Synonymous
DS	2	+	1456019	G→A	ydiB	L216L	quinate/shikimate 5-dehydrogenase, NAD(P)-binding	Synonymous
DS	2	+	1456020	G→A	ydiB	V217I	quinate/shikimate 5-dehydrogenase, NAD(P)-binding	Non-synonymous
DS	2	+	1456604	G→T	aroD	M112I	3-dehydroquinate dehydratase	Non-synonymous
DS	2	+	1486628	G→A	arpB/yniD	-	predicted protein, C-ter fragment (pseudogene)/predicted protein	-
DS	2	+	1492513	G→A	ydjM/ydjN	-	predicted inner membrane protein regulated by LexA/predicted transporter	-
DS	2	+	1528939	T→C	selD	N218S	selenophosphate synthase	Non-synonymous
DS	2	+	1564294	A→T	yeaV	I321F	predicted transporter	Non-synonymous
DS	2	+	1711168	G→A	yeeZ	V163V	predicted epimerase, with NAD(P)-binding Rossmann-fold domain	Synonymous
DS	2	+	1722313	A→T	ugd/gnd	-	UDP-glucose 6-dehydrogenase/gluconate-6-phosphate dehydrogenase, decarboxylating	-
DS	2	+	1722398	G→T	gnd	L467M	gluconate-6-phosphate dehydrogenase, decarboxylating	Non-synonymous
DS	2	+	1812784	T→C	mglA	E218G	fused methyl-galactoside transporter subunit	Non-synonymous
DS	2	+	1860413	T→A	proL	-	tRNA-Pro(GGG)	(RNA gene)
DS	2	+	2020991	A→G	yfcQ	F151S	predicted fimbrial-like adhesin protein	Non-synonymous
DS	2	+	2035867	G→A	yfdC	G67D	predicted inner membrane protein	Non-synonymous
DS	2	+	2093943	G→A	cysW	P52S	sulfate/thiosulfate transporter subunit	Non-synonymous
DS	2	+	2144917	A→G	dapA	I157I	dihydrodipicolinate synthase	Synonymous
DS	2	+	2260276	G→A	yfiE	I224I	predicted DNA-binding transcriptional regulator	Synonymous
DS	2	+	2321527	T→G	mprA	S75A	DNA-binding transcriptional regulator	Non-synonymous
DS	2	+	2344920	G→A	norW	M158I	NADH:flavorubredoxin oxidoreductase	Non-synonymous
DS	2	+	2440374	G→A	sdaB	Q88Q	L-serine deaminase II	Synonymous
DS	2	+	2481991	C→T	ygdR	N62N	predicted protein	Synonymous
DS	2	+	2481992	C→T	ygdR	R63C	predicted protein	Non-synonymous
DS	2	+	2509751	T→C	xdhB	L160L	xanthine dehydrogenase, FAD-binding subunit	Synonymous
DS	2	+	2545771	G→A	xerD	P211S	site-specific tyrosine recombinase	Non-synonymous
DS	2	+	2553460	G→T	gcvP	T747N	glycine decarboxylase, PLP-dependent, subunit (protein P) of glycine cleavage complex	Non-synonymous
DS	2	+	2554389	G→A	gcvP	F437F	glycine decarboxylase, PLP-dependent, subunit (protein P) of glycine cleavage complex	Synonymous
DS	2	+	2554399	A→T	gcvP	M434K	glycine decarboxylase, PLP-dependent, subunit (protein P) of glycine cleavage complex	Non-synonymous
DS	2	+	2555847	C→T	gcvH	A121T	glycine cleavage complex lipoylprotein	Non-synonymous
DS	2	+	2556589	G→A	gcvT	P246L	aminomethyltransferase, tetrahydrofolate-dependent, subunit (T protein) of glycine cleavage complex	Non-synonymous
DS	2	+	2556795	C→T	gcvT	V177V	aminomethyltransferase, tetrahydrofolate-dependent, subunit (T protein) of glycine cleavage complex	Synonymous
DS	2	+	2630082	G→A	yghA	D58N	predicted glutathionylspermidine synthase, with NAD(P)-binding Rossmann-fold domain	Non-synonymous
DS	2	+	2639638	C→T	ygiQ	L586L	conserved protein	Synonymous
DS	2	+	2663601	G→A	ygiE/ribB	-	zinc transporter/3,4 dihydroxy-2-butanone-4-phosphate synthase	-
DS	2	+	2680024	A→T	ttdA	I77F	L-tartrate dehydratase, alpha subunit	Non-synonymous
DS	2	+	2700499	C→T	ygjI	F311F	predicted transporter	Synonymous
DS	2	+	2704897	C→T	ygjK/fadH	-	predicted glycosyl hydrolase/2,4-dienoyl-CoA reductase, NADH and FMN-linked	-
DS	2	+	2822527	G→A	mtgA	R206C	biosynthetic peptidoglycan transglycosylase	Non-synonymous
DS	2	+	2822540	T→C	mtgA	L201L	biosynthetic peptidoglycan transglycosylase	Synonymous
DS	2	+	2827736	A→G	yhcC/gltB	-	predicted Fe-S oxidoreductase/glutamate synthase, large subunit	-
DS	2	+	2859758	C→A	tldD	Q41H	predicted peptidase	Non-synonymous
DS	2	+	2864820	G→A	rng	I276I	ribonuclease G	Synonymous
DS	2	+	2927719	C→T	yheO	L216L	predicted DNA-binding transcriptional regulator	Synonymous
DS	2	+	2959833	C→A	php	A228A	predicted hydrolase	Synonymous
DS	2	+	2989792	G→A	yhgF	G161D	predicted transcriptional accessory protein	Non-synonymous
DS	2	+	3010485	G→A	rtcR	G98S	sigma 54-dependent transcriptional regulator of rtcBA expression	Non-synonymous
DS	2	+	3035034	C→T	yhhA	N25N	conserved protein	Synonymous
DS	2	+	3067190	C→T	yhhJ	V315M	predicted transporter subunit	Non-synonymous
DS	2	+	3072664	A→G	yhiJ	I419T	predicted protein	Non-synonymous
DS	2	+	3074630	T→G	yhiL	L386F	predicted protein	Non-synonymous
DS	2	+	3094354	C→T	yhiD	V152V	predicted Mg(2+) transport ATPase inner membrane protein	Synonymous
DS	2	+	3095350	T→C	hdeA	K100E	stress response protein acid-resistance protein	Non-synonymous
DS	2	+	3146602	G→A	dppA	S4F	dipeptide transporter	Non-synonymous
DS	2	+	3193185	G→A	aldB	P264L	aldehyde dehydrogenase B	Non-synonymous
DS	2	+	3236956	T→A	rfaQ	H119L	lipopolysaccharide core biosynthesis protein	Non-synonymous
DS	2	+	3289584	G→A	yidL	G40E	predicted DNA-binding transcriptional regulator	Non-synonymous
DS	2	+	3333581	T→C	bglF	P410P	fused beta-glucoside-specific PTS enzyme IIABC components	Synonymous
DS	2	+	3385462	G→A	ilvA	G307S	threonine deaminase	Non-synonymous
DS	2	+	3398326	C→T	wzzE	A28V	entobacterial common antigen (ECA) polysaccharide chain length modulation protein	Non-synonymous
DS	2	+	3428009	C→T	uvrD	P272S	DNA-dependent ATPase I and helicase II	Non-synonymous
DS	2	+	3515125	G→A	fdoG/fdhD	-	formate dehydrogenase-O, large subunit/formate dehydrogenase formation protein	-
DS	2	+	3515134	A→G	fdoG/fdhD	-	formate dehydrogenase-O, large subunit/formate dehydrogenase formation protein	-
DS	2	+	3530469	T→A	sodA	S149S	superoxide dismutase, Mn	Synonymous
DS	2	+	3574788	C→A	pflD	I527I	predicted formate acetyltransferase 2	Synonymous
DS	2	+	3629999	G→T	yjaH	S74I	conserved protein	Non-synonymous
DS	2	+	3694860	C→T	dnaB	P445L	replicative DNA helicase	Non-synonymous
DS	2	+	3788510	T→C	cadB	V208V	predicted lysine/cadaverine transporter	Synonymous
DS	2	+	3811749	G→A	poxA	S2N	predicted lysyl-tRNA synthetase	Non-synonymous
DS	2	+	3875496	G→A	ytfN	W761*	conserved protein	Non-synonymous
DS	2	+	3887780	C→T	pmbA	S240S	predicted peptidase required for the maturation and secretion of the antibiotic peptide MccB17	Synonymous
DS	2	+	3895254	A→C	treB	I10S	fused trehalose(maltose)-specific enzyme IIBC component of PTS	Non-synonymous
DS	2	+	3903834	C→T	yjgJ/yjgK	-	predicted transcriptional regulator/conserved protein	-
DS	2	+	3925848	T→C	leuX/gntP	-	tRNA-Leu(CAA)/fructuronate transporter	-
DS	2	+	3964435	T→C	yjjK	T211A	fused predicted transporter subunits	Non-synonymous
DS	2	+	3969052	C→T	rob	E268K	DNA-binding transcriptional activator	Non-synonymous
DS	3	+	83652	A→G	fruR	D267G	DNA-binding transcriptional dual regulator	Non-synonymous
DS	3	+	426591	C→G	ybbO	G101A	predicted oxidoreductase with NAD(P)-binding Rossmann-fold domain	Non-synonymous
DS	3	+	1173366	G→T	pspC	R38L	transcriptional activator	Non-synonymous
DS	3	+	1195088	A→G	ogt/hrpA	-	O-6-alkylguanine-DNA:cysteine-protein methyltransferase/ATP-dependent helicase	-
DS	3	+	1215694	A→G	ydcL/yncK	-	predicted lipoprotein/predicted transposase, N-ter fragment (pseudogene)	-
DS	3	+	1528939	T→C	selD	N218S	selenophosphate synthase	Non-synonymous
DS	3	+	1591346	C→T	yebQ	L309F	predicted transporter	Non-synonymous
DS	3	+	1696745	T→A	asnU/cbl	-	tRNA-Asn(GUU)/DNA-binding transcriptional activator	-
DS	3	+	2479393	G→A	nudH	I40I	nucleotide hydrolase	Synonymous
DS	3	+	2499859	C→T	yqeJ	N7N	predicted protein	Synonymous
DS	3	+	2701644	G→A	ygjJ	A171T	conserved protein	Non-synonymous
DS	3	+	3612141	G→A	rpoB	E562K	RNA polymerase, beta subunit	Non-synonymous
DS	4	+	83652	A→G	fruR	D267G	DNA-binding transcriptional dual regulator	Non-synonymous
DS	4	+	172028	T→C	cdaR	I235I	DNA-binding transcriptional regulator	Synonymous
DS	4	+	323623	C→T	sbcD	S358N	exonuclease, dsDNA, ATP-dependent	Non-synonymous
DS	4	+	453138	G→A	purE	H140Y	N5-carboxyaminoimidazole ribonucleotide mutase	Non-synonymous
DS	4	+	1473475	G→A	ydiV	I43I	conserved protein	Synonymous
DS	4	+	1528939	T→C	selD	N218S	selenophosphate synthase	Non-synonymous
DS	4	+	1638601	G→A	torY/cutC	-	TMAO reductase III (TorYZ), cytochrome c-type subunit/copper homeostasis protein	-
DS	4	+	1946019	T→A	menC	Y104F	o-succinylbenzoyl-CoA synthase	Non-synonymous
DS	4	+	2057579	G→A	ddg/yfdZ	-	palmitoleoyl-acyl carrier protein (ACP)-dependent acyltransferase/prediected aminotransferase, PLP-dependent	-
DS	4	+	2073174	C→T	gltX/valU	-	glutamyl-tRNA synthetase/tRNA-Val(UAC)	-
DS	4	+	2453190	T→A	gcvA/gcvB	-	DNA-binding transcriptional dual regulator/regulatory sRNA	-
DS	4	+	2672926	C→T	glnE	E17K	fused deadenylyltransferase/adenylyltransferase for glutamine synthetase	Non-synonymous
DS	4	+	2741552	C→T	yhaB	V122V	predicted protein	Synonymous
DS	4	+	2962509	C→T	yhfX	A132T	predicted amino acid racemase	Non-synonymous
DS	4	+	3145612	G→A	dppA	A334V	dipeptide transporter	Non-synonymous
DS	4	+	3152578	G→A	yiaC	R7H	predicted acyltransferase with acyl-CoA N-acyltransferase domain	Non-synonymous
DS	4	+	3612004	A→G	rpoB	D516G	RNA polymerase, beta subunit	Non-synonymous
DS	4	+	3704614	C→T	yjcB/yjcC	-	predicted inner membrane protein/predicted signal transduction protein	-
DS	4	+	3791228	A→T	cadC/pheU	-	DNA-binding transcriptional activator/tRNA-Phe(GAA)	-
DS	5	+	25814	C→T	carB	P58L	carbamoyl-phosphate synthase large subunit	Non-synonymous
DS	5	+	34412	A→G	caiA	V267A	crotonobetaine reductase subunit II, FAD-binding	Non-synonymous
DS	5	+	58213	G→A	hepA/polB	-	RNA polymerase-associated helicase protein, ATPase and RNA polymerase recycling factor/DNA polymerase II	-
DS	5	+	83652	A→G	fruR	D267G	DNA-binding transcriptional dual regulator	Non-synonymous
DS	5	+	94873	A→G	murG	K135K	N-acetylglucosaminyl transferase	Synonymous
DS	5	+	95601	A→G	murC	Q4Q	UDP-N-acetylmuramate:L-alanine ligase	Synonymous
DS	5	+	105652	G→A	secA	R850H	preprotein translocase subunit, ATPase that targets protein precursors to the SecYE core translocon	Non-synonymous
DS	5	+	105653	T→A	secA	R850R	preprotein translocase subunit, ATPase that targets protein precursors to the SecYE core translocon	Synonymous
DS	5	+	209713	T→A	metQ	D26V	DL-methionine transporter subunit	Non-synonymous
DS	5	+	217537	C→G	rrlH/rrfH	-	23S rRNA (rrlH)/5S rRNA (rrfH)	-
DS	5	+	244368	C→T	pepD	V71I	aminoacyl-histidine dipeptidase	Non-synonymous
DS	5	+	281824	G→A	codB	L238L	cytosine transporter	Synonymous
DS	5	+	310727	A→C	phoA	N413T	alkaline phosphatase	Non-synonymous
DS	5	+	362721	C→A	bolA/tig	-	regulator of penicillin binding proteins and beta lactamase transcription/peptidyl-prolyl cis/trans isomerase	-
DS	5	+	391748	G→A	acrB	S133S	multidrug efflux system protein	Synonymous
DS	5	+	445654	A→G	allC	Y32H	allantoate amidohydrolase	Non-synonymous
DS	5	+	470090	T→C	nfrA	E89G	bacteriophage N4 receptor, outer membrane subunit	Non-synonymous
DS	5	+	472761	C→T	cusS	G471R	sensory histidine kinase in two-component regulatory system with CusR, senses copper ions	Non-synonymous
DS	5	+	490377	C→T	entF	A902V	enterobactin synthase multienzyme complex component, ATP-dependent	Non-synonymous
DS	5	+	496440	C→T	ybdA	P209S	predicted transporter	Non-synonymous
DS	5	+	502156	G→A	entA	A30A	2,3-dihydro-2,3-dihydroxybenzoate dehydrogenase	Synonymous
DS	5	+	555709	C→T	hscC	E401K	Hsp70 family chaperone Hsc62, binds to RpoD and inhibits transcription	Non-synonymous
DS	5	+	557364	G→T	rihA	L189M	ribonucleoside hydrolase 1	Non-synonymous
DS	5	+	581067	A→G	ybfM	K135E	predicted outer membrane porin	Non-synonymous
DS	5	+	665696	T→C	ybhI	F359F	predicted transporter	Synonymous
DS	5	+	670679	A→C	ybhB/bioA	-	predicted kinase inhibitor/7,8-diaminopelargonic acid synthase, PLP-dependent	-
DS	5	+	695137	T→C	rhlE/ybiA	-	RNA helicase/conserved protein	-
DS	5	+	715125	G→A	ybiP	S69L	predicted hydrolase, inner membrane	Non-synonymous
DS	5	+	716554	G→A	ybiR	E59K	predicted transporter	Non-synonymous
DS	5	+	716734	C→T	ybiR	P119S	predicted transporter	Non-synonymous
DS	5	+	757180	C→T	potF	R222C	putrescine transporter subunit	Non-synonymous
DS	5	+	761707	A→G	rumB	K153E	23S rRNA m(5)U747 methyltransferase	Non-synonymous
DS	5	+	856949	G→A	ssuC	S206L	alkanesulfonate transporter subunit	Non-synonymous
DS	5	+	860831	G→T	ycbQ	V77V	predicted fimbrial-like adhesin protein	Synonymous
DS	5	+	860873	T→A	ycbQ	N91K	predicted fimbrial-like adhesin protein	Non-synonymous
DS	5	+	888680	G→A	helD	G493S	DNA helicase IV	Non-synonymous
DS	5	+	888681	G→A	helD	G493D	DNA helicase IV	Non-synonymous
DS	5	+	940883	C→T	serX/ycdW	-	tRNA-Ser(GGA)/2-ketoacid reductase	-
DS	5	+	960240	C→T	yceA	N157N	conserved protein	Synonymous
DS	5	+	980636	C→T	fabH	S169F	3-oxoacyl-[acyl-carrier-protein] synthase III	Non-synonymous
DS	5	+	1028400	A→G	icdC/ymgH	-	conserved protein (pseudogene)/predicted protein	-
DS	5	+	1087800	G→T	narG	V837L	nitrate reductase 1, alpha subunit	Non-synonymous
DS	5	+	1093254	C→T	purU	A267T	formyltetrahydrofolate hydrolase	Non-synonymous
DS	5	+	1116979	A→G	yciB	V47V	predicted inner membrane protein	Synonymous
DS	5	+	1142284	T→C	acnA	L742S	aconitate hydratase 1	Non-synonymous
DS	5	+	1192887	T→A	tpx	I52F	lipid hydroperoxide peroxidase	Non-synonymous
DS	5	+	1219822	T→A	ydcP	I160I	predicted peptidase	Synonymous
DS	5	+	1286471	C→T	ydeM	E383K	conserved protein	Non-synonymous
DS	5	+	1315973	A→T	yneE/uxaB	-	conserved inner membrane protein/altronate oxidoreductase, NAD-dependent	-
DS	5	+	1326617	A→G	marA	S73G	DNA-binding transcriptional dual regulator	Non-synonymous
DS	5	+	1331095	T→C	ydeI	D77G	conserved protein	Non-synonymous
DS	5	+	1342794	C→T	ynfF	A219V	oxidoreductase subunit	Non-synonymous
DS	5	+	1398230	C→A	tyrS	V192V	tyrosyl-tRNA synthetase	Synonymous
DS	5	+	1438756	C→T	pykF/lpp	-	pyruvate kinase I/murein lipoprotein	-
DS	5	+	1481787	A→G	infC	L145L	protein chain initiation factor IF-3	Synonymous
DS	5	+	1528939	T→C	selD	N218S	selenophosphate synthase	Non-synonymous
DS	5	+	1573205	C→T	yoaA	A59A	conserved protein with nucleoside triphosphate hydrolase domain	Synonymous
DS	5	+	1575769	T→C	pabB	I273I	aminodeoxychorismate synthase, subunit I	Synonymous
DS	5	+	1727312	G→A	asmA	R170C	predicted assembly protein	Non-synonymous
DS	5	+	1775388	C→A	yehI	P321P	conserved protein	Synonymous
DS	5	+	1820926	C→T	cirA/lysP	-	ferric iron-catecholate outer membrane transporter/lysine transporter	-
DS	5	+	1861348	T→C	narP	V161A	DNA-binding response regulator in two-component regulatory system with NarQ or NarX	Non-synonymous
DS	5	+	1892237	C→T	atoC	T2I	fused response regulator of ato opeon, in two-component system with AtoS	Non-synonymous
DS	5	+	1896526	T→A	atoB	F17L	acetyl-CoA acetyltransferase	Non-synonymous
DS	5	+	1938102	A→G	yfbF	Y222C	undecaprenyl phosphate-L-Ara4FN transferase	Non-synonymous
DS	5	+	1947154	T→C	menB	A11A	dihydroxynaphthoic acid synthetase	Synonymous
DS	5	+	2014432	C→T	yfcL	L35L	predicted protein	Synonymous
DS	5	+	2037280	C→T	torI/dsdC	-	response regulator inhibitor for tor operon/DNA-binding transcriptional dual regulator	-
DS	5	+	2037281	C→T	torI/dsdC	-	response regulator inhibitor for tor operon/DNA-binding transcriptional dual regulator	-
DS	5	+	2096699	A→G	ucpA	I114I	predicted oxidoredutase, sulfate metabolism protein	Synonymous
DS	5	+	2123567	A→G	maeB	I146I	fused malic enzyme predicted oxidoreductase/predicted phosphotransacetylase	Synonymous
DS	5	+	2178215	A→G	guaA/guaB	-	GMP synthetase/IMP dehydrogenase	-
DS	5	+	2185437	G→A	hisS	R256C	histidyl tRNA synthetase	Non-synonymous
DS	5	+	2194986	G→T	yfhM	L977I	conserved protein	Non-synonymous
DS	5	+	2209134	C→T	suhB	N22N	inositol monophosphatase	Synonymous
DS	5	+	2255020	T→C	rseA	E4E	anti-sigma factor	Synonymous
DS	5	+	2267866	A→T	yfiQ	T763S	fused predicted acyl-CoA synthetase NAD(P)-binding subunit	Non-synonymous
DS	5	+	2271539	A→G	kgtP/rrfG	-	alpha-ketoglutarate transporter/5S rRNA (rrfG)	-
DS	5	+	2321549	G→A	mprA	G82E	DNA-binding transcriptional regulator	Non-synonymous
DS	5	+	2378182	G→T	nlpD	S369S	predicted outer membrane lipoprotein	Synonymous
DS	5	+	2410529	T→C	ygcW	T94A	predicted deoxygluconate dehydrogenase	Non-synonymous
DS	5	+	2450383	C→T	fucR	L161F	DNA-binding transcriptional activator	Non-synonymous
DS	5	+	2548020	T→C	ygfZ	L17S	predicted folate-dependent regulatory protein	Non-synonymous
DS	5	+	2565599	A→G	rpiA	F129L	ribosephosphate isomerase, constitutive	Non-synonymous
DS	5	+	2611287	C→A	mltC	G302G	membrane-bound lytic murein transglycosylase C	Synonymous
DS	5	+	2616495	C→T	pheV/gss	-	tRNA-Phe(GAA)/fused glutathionylspermidine amidase/glutathionylspermidine synthetase	-
DS	5	+	2620922	A→G	hybE	S43P	hydrogenase 2-specific chaperone	Non-synonymous
DS	5	+	2626788	C→T	yghW	D67N	predicted protein	Non-synonymous
DS	5	+	2626789	C→T	yghW	L66L	predicted protein	Synonymous
DS	5	+	2642138	A→T	sufI	F261I	repressor protein for FtsI	Non-synonymous
DS	5	+	2655726	A→T	yqiA	F177Y	predicted esterase	Non-synonymous
DS	5	+	2693383	G→A	ygjG	G195D	putrescine:2-oxoglutaric acid aminotransferase, PLP-dependent	Non-synonymous
DS	5	+	2745361	T→G	garR	N244H	tartronate semialdehyde reductase	Non-synonymous
DS	5	+	2745403	T→A	garR	K230*	tartronate semialdehyde reductase	Non-synonymous
DS	5	+	2765806	T→C	yraK/yraL	-	predicted fimbrial-like adhesin protein/predicted methyltransferase	-
DS	5	+	2826108	C→A	arcB	R84L	hybrid sensory histidine kinase in two-component regulatory system with ArcA	Non-synonymous
DS	5	+	2840307	G→A	nanT	A40A	sialic acid transporter	Synonymous
DS	5	+	2898505	C→G	aroE	V62V	dehydroshikimate reductase, NAD(P)-binding	Synonymous
DS	5	+	2932913	G→A	kefG	L59L	component of potassium effux complex with KefB	Synonymous
DS	5	+	2980802	C→T	yrfG	L70F	predicted hydrolase	Non-synonymous
DS	5	+	3026571	G→T	asd	T78T	aspartate-semialdehyde dehydrogenase, NAD(P)-binding	Synonymous
DS	5	+	3068254	G→A	rbbA	R872C	fused ribosome-associated ATPases	Non-synonymous
DS	5	+	3089221	G→A	gor/arsR	-	glutathione oxidoreductase/DNA-binding transcriptional regulator	-
DS	5	+	3091939	C→T	arsC	S125F	arsenate reductase	Non-synonymous
DS	5	+	3117038	G→A	yhjG	P79S	predicted outer membrane biogenesis protein	Non-synonymous
DS	5	+	3205140	G→T	mtlR	E119*	DNA-binding transcriptional repressor	Non-synonymous
DS	5	+	3292527	G→A	glvC	T97I	arbutin specific enzyme IIC component of PTS	Non-synonymous
DS	5	+	3343356	G→A	glmU	A353V	fused N-acetyl glucosamine-1-phosphate uridyltransferase/glucosamine-1-phosphate acetyl transferase	Non-synonymous
DS	5	+	3345178	A→T	atpC	M3K	F1 sector of membrane-bound ATP synthase, epsilon subunit	Non-synonymous
DS	5	+	3351278	C→T	atpI	G126R	ATP synthase, membrane-bound accesory subunit	Non-synonymous
DS	5	+	3353014	G→A	gidA	A611A	glucose-inhibited cell-division protein	Synonymous
DS	5	+	3353019	C→T	gidA	A610T	glucose-inhibited cell-division protein	Non-synonymous
DS	5	+	3355888	T→C	asnC	K110R	DNA-binding transcriptional dual regulator	Non-synonymous
DS	5	+	3368038	G→A	rbsR	R200Q	DNA-binding transcriptional repressor	Non-synonymous
DS	5	+	3371246	A→G	rrsC	-	16S rRNA (rrnC)	(RNA gene)
DS	5	+	3414473	G→A	aslA	H250Y	acrylsulfatase-like enzyme	Non-synonymous
DS	5	+	3529859	T→A	rhaT/sodA	-	L-rhamnose:proton symporter/superoxide dismutase, Mn	-
DS	5	+	3540487	G→T	tpiA	T78T	triosephosphate isomerase	Synonymous
DS	5	+	3568026	G→A	gldA	R75C	glycerol dehydrogenase, NAD	Non-synonymous
DS	5	+	3597685	G→A	gltT/rrlB	-	tRNA-Glu(UUC)/23S rRNA (rrlB)	-
DS	5	+	3615243	C→T	rpoC	F227F	RNA polymerase, beta prime subunit	Synonymous
DS	5	+	3655038	G→A	metH	S666S	homocysteine-N5-methyltetrahydrofolate transmethylase, B12-dependent	Synonymous
DS	5	+	3661756	G→A	lysC	P231S	aspartokinase III	Non-synonymous
DS	5	+	3727037	C→T	fdhF	D478N	formate dehydrogenase-H, selenopolypeptide subunit	Non-synonymous
DS	5	+	3741398	C→T	rpiR	L232L	DNA-binding transcriptional repressor	Synonymous
DS	5	+	3768645	A→G	adiA	C328R	biodegradative arginine decarboxylase	Non-synonymous
DS	5	+	3795258	C→T	dcuA	E206E	C4-dicarboxylate antiporter	Synonymous
DS	5	+	3865370	C→T	cpdB	V100I	2':3'-cyclic-nucleotide 2'-phosphodiesterase	Non-synonymous
DS	5	+	3908847	A→G	yjgN	N6D	conserved inner membrane protein	Non-synonymous
DS	5	+	3917920	A→T	yjgR	S416T	predicted ATPase	Non-synonymous
DS	5	+	3931722	C→T	mdoB	E755K	phosphoglycerol transferase I	Non-synonymous
DS	5	+	3947289	C→T	yjjU	A112A	predicted esterase	Synonymous
DS	6	+	37861	G→A	fixA	G212S	predicted electron transfer flavoprotein subunit, ETFP adenine nucleotide-binding domain	Non-synonymous
DS	6	+	42495	C→T	kefF	P142L	flavoprotein subunit for the KefC potassium efflux system	Non-synonymous
DS	6	+	57795	C→T	hepA	E99K	RNA polymerase-associated helicase protein, ATPase and RNA polymerase recycling factor	Non-synonymous
DS	6	+	81679	G→A	ilvI	D409N	acetolactate synthase III, large subunit	Non-synonymous
DS	6	+	81757	A→T	ilvI	M435L	acetolactate synthase III, large subunit	Non-synonymous
DS	6	+	83652	A→G	fruR	D267G	DNA-binding transcriptional dual regulator	Non-synonymous
DS	6	+	136241	C→T	gcd/hpt	-	glucose dehydrogenase/hypoxanthine phosphoribosyltransferase	-
DS	6	+	325926	C→T	phoR	R99C	sensory histidine kinase in two-component regulatory system with PhoB	Non-synonymous
DS	6	+	340860	C→T	ybaD	T39I	conserved protein	Non-synonymous
DS	6	+	361376	G→A	yajG	Q179*	predicted lipoprotein	Non-synonymous
DS	6	+	361419	A→T	yajG	D164E	predicted lipoprotein	Non-synonymous
DS	6	+	466408	C→A	envY/ybcH	-	DNA-binding transcriptional activator/predicted protein	-
DS	6	+	471415	C→A	nfrB	D389Y	bacteriophage N4 receptor, inner membrane subunit	Non-synonymous
DS	6	+	526070	G→T	citA	R107L	sensory histidine kinase in two-component regulatory system with citB	Non-synonymous
DS	6	+	609403	G→A	nei	E246K	endonuclease VIII/5-formyluracil/5-hydroxymethyluracil DNA glycosylase	Non-synonymous
DS	6	+	701870	G→A	ybiX	A24V	conserved protein	Non-synonymous
DS	6	+	702070	T→G	fiu	D732A	predicted iron outer membrane transporter	Non-synonymous
DS	6	+	726207	C→T	ybiY	G22D	predicted pyruvate formate lyase activating enzyme	Non-synonymous
DS	6	+	819351	A→G	ycaO	F5F	conserved protein	Synonymous
DS	6	+	864027	G→A	ycbS	Q693Q	predicted outer membrane usher protein	Synonymous
DS	6	+	869226	A→G	ycbW	*181*	predicted protein	Synonymous
DS	6	+	880362	G→C	ycbZ	S224*	predicted peptidase	Non-synonymous
DS	6	+	880497	C→T	ycbZ	R179H	predicted peptidase	Non-synonymous
DS	6	+	1032113	G→A	ycgJ	G29E	predicted protein	Non-synonymous
DS	6	+	1036059	C→T	hlyE/umuD	-	hemolysin E/DNA polymerase V, subunit D	-
DS	6	+	1173355	A→G	pspC	V34V	transcriptional activator	Synonymous
DS	6	+	1218239	C→T	ydcO	R135H	predicted benzoate transporter	Non-synonymous
DS	6	+	1335204	T→C	rspB	K99E	predicted oxidoreductase, Zn-dependent and NAD(P)-binding	Non-synonymous
DS	6	+	1387114	G→A	ydgK	L94L	conserved inner membrane protein	Synonymous
DS	6	+	1490807	G→A	yniB	Q4*	predicted inner membrane protein	Non-synonymous
DS	6	+	1528939	T→C	selD	N218S	selenophosphate synthase	Non-synonymous
DS	6	+	1575659	A→T	pabB	N237Y	aminodeoxychorismate synthase, subunit I	Non-synonymous
DS	6	+	1618397	C→A	pykA	G201G	pyruvate kinase II	Synonymous
DS	6	+	1618404	C→T	pykA	L204L	pyruvate kinase II	Synonymous
DS	6	+	1664327	G→A	yedQ	S169L	predicted diguanylate cyclase	Non-synonymous
DS	6	+	1785097	G→A	yehQ/yehR	-	predicted protein/conserved protein	-
DS	6	+	1786004	G→T	yehS	R114S	conserved protein	Non-synonymous
DS	6	+	1802802	T→C	yohH	Q11R	conserved protein	Non-synonymous
DS	6	+	1825133	C→T	nfo	I49I	endonuclease IV with intrinsic 3'-5' exonuclease activity	Synonymous
DS	6	+	1834281	G→A	fruA	T426I	fused fructose-specific PTS enzyme IIB'BC components	Non-synonymous
DS	6	+	1848789	G→A	yejB	G155D	predicted oligopeptide transporter subunit	Non-synonymous
DS	6	+	1932775	T→C	yfaX/yfaY	-	predicted DNA-binding transcriptional regulator/conserved protein	-
DS	6	+	1991612	G→A	yfcG	G209S	predicted glutathione S-transferase	Non-synonymous
DS	6	+	1991613	G→A	yfcG	G209D	predicted glutathione S-transferase	Non-synonymous
DS	6	+	2045789	T→C	evgS	L228S	hybrid sensory histidine kinase in two-component regulatory system with EvgA	Non-synonymous
DS	6	+	2062459	C→T	ypdC	T199T	predicted DNA-binding protein	Synonymous
DS	6	+	2103364	G→A	yfeY	G90G	predicted protein	Synonymous
DS	6	+	2148022	A→T	hyfB	D193V	hydrogenase 4, membrane subunit	Non-synonymous
DS	6	+	2162462	T→C	yfgC	L248L	predicted peptidase	Synonymous
DS	6	+	2165298	T→A	uraA	T164S	uracil transporter	Non-synonymous
DS	6	+	2252710	G→A	lepA	D14D	GTP binding membrane protein	Synonymous
DS	6	+	2255500	G→A	rpoE	P47L	RNA polymerase, sigma 24 (sigma E) factor	Non-synonymous
DS	6	+	2314603	C→T	nrdF	I189I	ribonucleoside-diphosphate reductase 2, beta subunit, ferritin-like	Synonymous
DS	6	+	2337106	G→A	srlE	A60A	glucitol/sorbitol-specific enzyme IIB component of PTS	Synonymous
DS	6	+	2342582	G→T	norR	R81R	DNA-binding transcriptional activator	Synonymous
DS	6	+	2446913	G→A	fucI	L265L	L-fucose isomerase	Synonymous
DS	6	+	2447001	A→G	fucI	I295V	L-fucose isomerase	Non-synonymous
DS	6	+	2501756	C→T	ygeF/ygeG	-	predicted protein/predicted chaperone	-
DS	6	+	2506871	C→T	ygeR/xdhA	-	tetratricopeptide repeat transcriptional regulator/xanthine dehydrogenase, molybdenum binding subunit	-
DS	6	+	2506872	C→T	ygeR/xdhA	-	tetratricopeptide repeat transcriptional regulator/xanthine dehydrogenase, molybdenum binding subunit	-
DS	6	+	2513106	G→A	ygeW	G63S	conserved protein	Non-synonymous
DS	6	+	2808884	A→T	murA	L315Q	UDP-N-acetylglucosamine 1-carboxyvinyltransferase	Non-synonymous
DS	6	+	2853822	C→T	yhcO	E54K	predicted barnase inhibitor	Non-synonymous
DS	6	+	2879097	A→C	dusB	*322Y	tRNA-dihydrouridine synthase B	Non-synonymous
DS	6	+	2929547	T→A	fkpA/slyX	-	FKBP-type peptidyl-prolyl cis-trans isomerase (rotamase)/conserved protein	-
DS	6	+	2958978	C→A	yhfT	L95L	predicted inner membrane protein	Synonymous
DS	6	+	3085135	G→A	prlC	F459F	oligopeptidase A	Synonymous
DS	6	+	3115323	G→A	yhjG	A650A	predicted outer membrane biogenesis protein	Synonymous
DS	6	+	3115560	G→T	yhjG	C571*	predicted outer membrane biogenesis protein	Non-synonymous
DS	6	+	3168545	G→A	xylA/xylF	-	D-xylose isomerase/D-xylose transporter subunit	-
DS	6	+	3196763	G→A	selB	A188V	selenocysteinyl-tRNA-specific translation factor	Non-synonymous
DS	6	+	3334178	C→T	bglF	L211L	fused beta-glucoside-specific PTS enzyme IIABC components	Synonymous
DS	6	+	3355772	T→A	asnC	T149S	DNA-binding transcriptional dual regulator	Non-synonymous
DS	6	+	3357627	C→A	yieM	S397I	predicted von Willibrand factor containing protein	Non-synonymous
DS	6	+	3436715	G→A	recQ	A547T	ATP-dependent DNA helicase	Non-synonymous
DS	6	+	3492162	T→C	yihN	Y235H	predicted transporter	Non-synonymous
DS	6	+	3730601	G→A	yjcQ	P527L	predicted multidrug efflux system component	Non-synonymous
DS	6	+	3826854	C→T	mutL	T114I	methyl-directed mismatch repair protein	Non-synonymous
DS	6	+	3861799	G→A	ytfF	L123L	predicted inner membrane protein	Synonymous
DS	6	+	3920586	G→A	idnT	R348C	L-idonate and D-gluconate transporter	Non-synonymous
DS	6	+	3931200	C→T	uxuR	H187Y	DNA-binding transcriptional repressor	Non-synonymous
DS	6	+	3932044	G→A	mdoB	S647S	phosphoglycerol transferase I	Synonymous
DS	1	-	83652	A→G	fruR	D267G	DNA-binding transcriptional dual regulator	Non-synonymous
DS	1	-	323623	C→T	sbcD	S358N	exonuclease, dsDNA, ATP-dependent	Non-synonymous
DS	1	-	1528939	T→C	selD	N218S	selenophosphate synthase	Non-synonymous
DS	1	-	3612004	A→G	rpoB	D516G	RNA polymerase, beta subunit	Non-synonymous
DS	1	-	3911675	T→C	valS	D422G	valyl-tRNA synthetase	Non-synonymous
DS	2	-	83652	A→G	fruR	D267G	DNA-binding transcriptional dual regulator	Non-synonymous
DS	2	-	409917	T→C	ybaL	G355G	predicted transporter with NAD(P)-binding Rossmann-fold domain	Synonymous
DS	2	-	1528939	T→C	selD	N218S	selenophosphate synthase	Non-synonymous
DS	2	-	2333220	C→T	recX/recA	-	regulatory protein for RecA/DNA strand exchange and recombination protein with protease and nuclease activity	-
DS	2	-	3447652	G→A	rmuC	Q369Q	predicted recombination limiting protein	Synonymous
DS	2	-	3612004	A→G	rpoB	D516G	RNA polymerase, beta subunit	Non-synonymous
DS	2	-	3965730	C→T	slt	A152V	lytic murein transglycosylase, soluble	Non-synonymous
DHSB	Anc	-	364877	C→T	clpP	A153V	proteolytic subunit of ClpA-ClpP and ClpX-ClpP ATP-dependent serine proteases	Non-synonymous
DHSB	Anc	-	479908	C→T	cusA	S598S	copper/silver efflux system, membrane component	Synonymous
DHSB	Anc	-	669193	C→T	ybhC	L274L	predicted pectinesterase	Synonymous
DHSB	Anc	-	828633	G→A	ycaI	L527L	conserved inner membrane protein	Synonymous
DHSB	Anc	-	842312	G→A	mukB	C1085Y	fused chromosome partitioning proteins	Non-synonymous
DHSB	Anc	-	854608	T→C	pepN	C418C	aminopeptidase N	Synonymous
DHSB	Anc	-	885486	C→T	yccS	W377*	predicted inner membrane protein	Non-synonymous
DHSB	Anc	-	984598	T→A	fabF/pabC	-	3-oxoacyl-[acyl-carrier-protein] synthase II/4-amino-4-deoxychorismate lyase component of para-aminobenzoate synthase multienzyme complex	-
DHSB	Anc	-	1080324	G→A	ychP	P324P	predicted invasin	Synonymous
DHSB	Anc	-	1286381	C→T	yddA/ydeM	-	fused predicted multidrug transporter subunits/conserved protein	-
DHSB	Anc	-	1513924	C→T	astC/xthA	-	succinylornithine transaminase, PLP-dependent/exonuclease III	-
DHSB	Anc	-	1971026	G→A	nuoF	F299F	NADH:ubiquinone oxidoreductase, chain F	Synonymous
DHSB	Anc	-	2064597	G→A	ypdD	L208L	fused predicted PTS enzymes Hpr component/enzyme I component/enzyme IIA component	Synonymous
DHSB	Anc	-	2225779	T→C	yphG	D865G	conserved protein	Non-synonymous
DHSB	Anc	-	2276918	G→A	rrsG/clpB	-	16S rRNA (rrnG)/protein disaggregation chaperone	-
DHSB	Anc	-	2660332	G→A	ygiB	A82T	conserved outer membrane protein	Non-synonymous
DHSB	Anc	-	2941178	C→T	argD	G310D	bifunctional acetylornithine aminotransferase/succinyldiaminopimelate aminotransferase	Non-synonymous
DHSB	Anc	-	2988387	G→A	ompR	R42C	DNA-binding response regulator in two-component regulatory system with EnvZ	Non-synonymous
DHSB	Anc	-	3365843	C→T	rbsB	T118M	D-ribose transporter subunit	Non-synonymous
DHSB	Anc	-	3379635	G→A	ilvL/ilvG	-	ilv operon leader peptide/acetolactate synthase II, large subunit, N-ter fragment (pseudogene)	-
DHSB	Anc	-	3755243	T→C	phnB/phnA	-	conserved protein/predicted phosphonate metabolizing protein	-
DHSB	Anc	-	3755249	T→C	phnB/phnA	-	conserved protein/predicted phosphonate metabolizing protein	-
DHSB	Anc	-	3755350	G→A	phnB/phnA	-	conserved protein/predicted phosphonate metabolizing protein	-
DHSB	1	+	42202	C→A	kefF	I44I	flavoprotein subunit for the KefC potassium efflux system	Synonymous
DHSB	1	+	80909	G→A	ilvI	G152D	acetolactate synthase III, large subunit	Non-synonymous
DHSB	1	+	131019	T→C	speE	M91V	spermidine synthase (putrescine aminopropyltransferase)	Non-synonymous
DHSB	1	+	158015	G→A	hrpB	M362I	predicted ATP-dependent helicase	Non-synonymous
DHSB	1	+	196527	G→A	dnaE	E847E	DNA polymerase III alpha subunit	Synonymous
DHSB	1	+	202601	G→A	rof	L65L	modulator of Rho-dependent transcription termination	Synonymous
DHSB	1	+	349104	C→T	xseB/thiI	-	exonuclease VII small subunit/sulfurtransferase required for thiamine and 4-thiouridine biosynthesis	-
DHSB	1	+	359008	G→A	cyoA	P116S	cytochrome o ubiquinol oxidase subunit II	Non-synonymous
DHSB	1	+	364877	C→T	clpP	A153V	proteolytic subunit of ClpA-ClpP and ClpX-ClpP ATP-dependent serine proteases	Non-synonymous
DHSB	1	+	374408	C→T	ybaE	L216L	predicted transporter subunit	Synonymous
DHSB	1	+	381148	T→C	amtB	F147S	ammonium transporter	Non-synonymous
DHSB	1	+	388678	C→T	ybaJ/acrB	-	predicted protein/multidrug efflux system protein	-
DHSB	1	+	393815	A→G	acrR	E104E	DNA-binding transcriptional regulator	Synonymous
DHSB	1	+	411936	C→T	fsr	A168A	predicted fosmidomycin efflux system	Synonymous
DHSB	1	+	479908	C→T	cusA	S598S	copper/silver efflux system, membrane component	Synonymous
DHSB	1	+	500757	T→C	entE	F391S	2,3-dihydroxybenzoate-AMP ligase component of enterobactin synthase multienzyme complex	Non-synonymous
DHSB	1	+	537117	T→G	dacA	K121N	D-alanyl-D-alanine carboxypeptidase	Non-synonymous
DHSB	1	+	554156	T→A	djlC	N143K	Hsc56 co-chaperone of HscC	Non-synonymous
DHSB	1	+	651420	C→T	galM	E51K	galactose-1-epimerase	Non-synonymous
DHSB	1	+	669193	C→T	ybhC	L274L	predicted pectinesterase	Synonymous
DHSB	1	+	705164	C→T	ybiN	L34F	predicted SAM-dependent methyltransferase	Non-synonymous
DHSB	1	+	712836	C→T	rhtA/ompX	-	threonine and homoserine efflux system/outer membrane protein	-
DHSB	1	+	765702	G→T	artI	A7D	arginine transporter subunit	Non-synonymous
DHSB	1	+	785851	G→A	clpS	G69E	regulatory protein for ClpA substrate specificity	Non-synonymous
DHSB	1	+	828633	G→A	ycaI	L527L	conserved inner membrane protein	Synonymous
DHSB	1	+	839127	T→C	mukB	F23F	fused chromosome partitioning proteins	Synonymous
DHSB	1	+	839415	G→A	mukB	K119K	fused chromosome partitioning proteins	Synonymous
DHSB	1	+	842312	G→A	mukB	C1085Y	fused chromosome partitioning proteins	Non-synonymous
DHSB	1	+	854608	T→C	pepN	C418C	aminopeptidase N	Synonymous
DHSB	1	+	869559	C→A	ycbX	D259Y	predicted 2Fe-2S cluster-containing protein	Non-synonymous
DHSB	1	+	885486	C→T	yccS	W377*	predicted inner membrane protein	Non-synonymous
DHSB	1	+	952565	C→A	mdoG	P77Q	glucan biosynthesis protein, periplasmic	Non-synonymous
DHSB	1	+	977522	C→T	yceF	G149D	predicted protein	Non-synonymous
DHSB	1	+	978631	G→A	yceD	E156K	conserved protein	Non-synonymous
DHSB	1	+	984598	T→A	fabF/pabC	-	3-oxoacyl-[acyl-carrier-protein] synthase II/4-amino-4-deoxychorismate lyase component of para-aminobenzoate synthase multienzyme complex	-
DHSB	1	+	1010075	C→T	ycfX	D37D	predicted DNA-binding transcriptional regulator	Synonymous
DHSB	1	+	1023111	T→C	purB	K83R	adenylosuccinate lyase	Non-synonymous
DHSB	1	+	1080324	G→A	ychP	P324P	predicted invasin	Synonymous
DHSB	1	+	1107275	G→A	oppB	E50K	oligopeptide transporter subunit	Non-synonymous
DHSB	1	+	1151787	A→G	rnb	L452P	ribonuclease II	Non-synonymous
DHSB	1	+	1286381	C→T	yddA/ydeM	-	fused predicted multidrug transporter subunits/conserved protein	-
DHSB	1	+	1346912	G→A	clcB	L5L	predicted voltage-gated chloride channel	Synonymous
DHSB	1	+	1362507	G→A	ydgI	W456*	predicted arginine/ornithine antiporter transporter	Non-synonymous
DHSB	1	+	1365563	G→A	rstB	E367K	sensory histidine kinase in two-component regulatory system with RstA	Non-synonymous
DHSB	1	+	1386453	C→A	blr/ydgT	-	beta-lactam resistance membrane protein/predicted regulator	-
DHSB	1	+	1498755	G→A	chbF	I443I	cryptic phospho-beta-glucosidase, NAD(P)-binding	Synonymous
DHSB	1	+	1513924	C→T	astC/xthA	-	succinylornithine transaminase, PLP-dependent/exonuclease III	-
DHSB	1	+	1537264	G→A	ydjG	F97F	predicted oxidoreductase	Synonymous
DHSB	1	+	1565040	G→A	yeaW	G77D	predicted 2Fe-2S cluster-containing protein	Non-synonymous
DHSB	1	+	1565776	T→C	yeaW	R322R	predicted 2Fe-2S cluster-containing protein	Synonymous
DHSB	1	+	1596441	A→G	yebS	K13R	conserved inner membrane protein	Non-synonymous
DHSB	1	+	1694069	A→G	yeeN	N133D	conserved protein	Non-synonymous
DHSB	1	+	1727216	A→G	asmA	S202P	predicted assembly protein	Non-synonymous
DHSB	1	+	1780384	C→T	yehM	R181R	predicted protein	Synonymous
DHSB	1	+	1865742	A→G	ccmE	N2N	periplasmic heme chaperone	Synonymous
DHSB	1	+	1971026	G→A	nuoF	F299F	NADH:ubiquinone oxidoreductase, chain F	Synonymous
DHSB	1	+	1987043	C→T	pta	P644S	phosphate acetyltransferase	Non-synonymous
DHSB	1	+	1996489	T→C	hisJ	K223E	histidine/lysine/arginine/ornithine transporter subunit	Non-synonymous
DHSB	1	+	2064597	G→A	ypdD	L208L	fused predicted PTS enzymes Hpr component/enzyme I component/enzyme IIA component	Synonymous
DHSB	1	+	2073338	A→G	gltX/valU	-	glutamyl-tRNA synthetase/tRNA-Val(UAC)	-
DHSB	1	+	2087592	G→A	ptsI	L370L	PEP-protein phosphotransferase of PTS system	Synonymous
DHSB	1	+	2225779	T→C	yphG	D865G	conserved protein	Non-synonymous
DHSB	1	+	2230055	G→A	glyA	S360S	serine hydroxymethyltransferase	Synonymous
DHSB	1	+	2245407	G→A	yfhL	E40K	predicted 4Fe-4S cluster-containing protein	Non-synonymous
DHSB	1	+	2260899	A→G	yfiE	S17P	predicted DNA-binding transcriptional regulator	Non-synonymous
DHSB	1	+	2260903	C→A	yfiE	E15D	predicted DNA-binding transcriptional regulator	Non-synonymous
DHSB	1	+	2276918	G→A	rrsG/clpB	-	16S rRNA (rrnG)/protein disaggregation chaperone	-
DHSB	1	+	2288012	G→A	yfiR	D171N	predicted protein	Non-synonymous
DHSB	1	+	2290865	C→T	trmD	Q34Q	tRNA (guanine-1-)-methyltransferase	Synonymous
DHSB	1	+	2294609	A→T	yfjD	N40I	predicted inner membrane protein	Non-synonymous
DHSB	1	+	2294947	T→C	yfjD	S153P	predicted inner membrane protein	Non-synonymous
DHSB	1	+	2303428	C→T	gabT	L53L	4-aminobutyrate aminotransferase, PLP-dependent	Synonymous
DHSB	1	+	2311046	G→A	ygaM/nrdH	-	predicted protein/glutaredoxin-like protein	-
DHSB	1	+	2318639	G→A	proX	A325T	glycine betaine transporter subunit	Non-synonymous
DHSB	1	+	2322566	C→T	emrA	A202V	multidrug efflux system	Non-synonymous
DHSB	1	+	2360804	A→G	hycA	F56S	regulator of the transcriptional regulator FhlA	Non-synonymous
DHSB	1	+	2426559	T→A	barA	L323*	hybrid sensory histidine kinase, in two-component regulatory system with UvrY	Non-synonymous
DHSB	1	+	2446691	T→A	fucI	I191I	L-fucose isomerase	Synonymous
DHSB	1	+	2478918	G→A	ptsP	L18L	fused PEP-protein phosphotransferase (enzyme I) of PTS system	Synonymous
DHSB	1	+	2486371	G→A	aas	S60L	fused 2-acylglycerophospho-ethanolamine acyl transferase/acyl-acyl carrier protein synthetase	Non-synonymous
DHSB	1	+	2509948	G→A	xdhB	R226H	xanthine dehydrogenase, FAD-binding subunit	Non-synonymous
DHSB	1	+	2660332	G→A	ygiB	A82T	conserved outer membrane protein	Non-synonymous
DHSB	1	+	2666599	G→A	yqiK	D135N	conserved protein	Non-synonymous
DHSB	1	+	2679638	T→C	ygiP/ttdA	-	predicted DNA-binding transcriptional regulator/L-tartrate dehydratase, alpha subunit	-
DHSB	1	+	2687386	A→G	rpoD	E336G	RNA polymerase, sigma 70 (sigma D) factor	Non-synonymous
DHSB	1	+	2736595	A→T	tdcD	F133L	propionate kinase/acetate kinase C, anaerobic	Non-synonymous
DHSB	1	+	2741677	G→A	yhaB	W164*	predicted protein	Non-synonymous
DHSB	1	+	2772230	A→T	yraR/yhbO	-	predicted nucleoside-diphosphate-sugar epimerase/predicted intracellular protease	-
DHSB	1	+	2782019	A→T	nlpI	L80*	conserved protein	Non-synonymous
DHSB	1	+	2804141	G→A	obgE	A316V	GTPase	Non-synonymous
DHSB	1	+	2848766	G→T	degQ	V58L	serine endoprotease, periplasmic	Non-synonymous
DHSB	1	+	2912881	G→A	rpsE	A67A	30S ribosomal subunit protein S5	Synonymous
DHSB	1	+	2938372	A→T	crp	V109V	DNA-binding transcriptional dual regulator	Synonymous
DHSB	1	+	2940075	C→T	yhfK	S453S	conserved inner membrane protein	Synonymous
DHSB	1	+	2941178	C→T	argD	G310D	bifunctional acetylornithine aminotransferase/succinyldiaminopimelate aminotransferase	Non-synonymous
DHSB	1	+	2988387	G→A	ompR	R42C	DNA-binding response regulator in two-component regulatory system with EnvZ	Non-synonymous
DHSB	1	+	3011503	A→G	rtcR	E437G	sigma 54-dependent transcriptional regulator of rtcBA expression	Non-synonymous
DHSB	1	+	3023382	A→G	glgB	S683P	1,4-alpha-glucan branching enzyme	Non-synonymous
DHSB	1	+	3083342	G→A	yhiP	L384L	predicted transporter	Synonymous
DHSB	1	+	3165878	C→T	xylB	A320T	xylulokinase	Non-synonymous
DHSB	1	+	3231955	C→T	rfaI	W106*	UDP-D-galactose:(glucosyl)lipopolysaccharide-alpha-1,3-D-galactosyltransferase	Non-synonymous
DHSB	1	+	3232894	C→A	rfaB	E163*	UDP-D-galactose:(glucosyl)lipopolysaccharide-1,6-D-galactosyltransferase	Non-synonymous
DHSB	1	+	3278418	T→A	uhpB	E311V	sensory histidine kinase in two-component regulatory sytem with UhpA	Non-synonymous
DHSB	1	+	3342756	A→G	glmS	H42H	L-glutamine:D-fructose-6-phosphate aminotransferase	Synonymous
DHSB	1	+	3357607	C→T	yieM	E404K	predicted von Willibrand factor containing protein	Non-synonymous
DHSB	1	+	3365843	C→T	rbsB	T118M	D-ribose transporter subunit	Non-synonymous
DHSB	1	+	3379635	G→A	ilvL/ilvG	-	ilv operon leader peptide/acetolactate synthase II, large subunit, N-ter fragment (pseudogene)	-
DHSB	1	+	3421455	C→T	cyaA	R364C	adenylate cyclase	Non-synonymous
DHSB	1	+	3603114	C→T	birA	R274C	bifunctional biotin-[acetylCoA carboxylase] holoenzyme synthetase/DNA-binding transcriptional repressor, bio-5'-AMP-binding	Non-synonymous
DHSB	1	+	3637299	A→G	purH/rrsE	-	fused IMP cyclohydrolase/phosphoribosylaminoimidazolecarboxamide formyltransferase/16S rRNA (rrnE)	-
DHSB	1	+	3692728	G→A	qor	G239G	quinone oxidoreductase, NADPH-dependent	Synonymous
DHSB	1	+	3692910	G→A	qor	Q179*	quinone oxidoreductase, NADPH-dependent	Non-synonymous
DHSB	1	+	3755243	T→C	phnB/phnA	-	conserved protein/predicted phosphonate metabolizing protein	-
DHSB	1	+	3755350	G→A	phnB/phnA	-	conserved protein/predicted phosphonate metabolizing protein	-
DHSB	1	+	3755970	G→T	phnA/yjdA	-	predicted phosphonate metabolizing protein/conserved protein with nucleoside triphosphate hydrolase domain	-
DHSB	1	+	3778932	G→A	dcuR	P69S	DNA-binding response regulator in two-component regulatory system with DcuS	Non-synonymous
DHSB	1	+	3840493	T→C	yjfK	F30F	conserved protein	Synonymous
DHSB	1	+	3924293	C→T	yjgB	*340*	predicted alcohol dehydrogenase, Zn-dependent and NAD(P)-binding	Synonymous
DHSB	1	+	3960698	A→G	radA	K82E	predicted repair protein	Non-synonymous
DHSB	1	+	3964417	G→T	yjjK	H217N	fused predicted transporter subunits	Non-synonymous
DHSB	2	+	146630	C→A	yadL	A143S	predicted fimbrial-like adhesin protein	Non-synonymous
DHSB	2	+	271214	C→T	yahL/yahM	-	predicted protein/predicted protein	-
DHSB	2	+	343221	C→T	nusB	F114F	transcription antitermination protein	Synonymous
DHSB	2	+	357847	C→T	cyoB	E180K	cytochrome o ubiquinol oxidase subunit I	Non-synonymous
DHSB	2	+	364877	C→T	clpP	A153V	proteolytic subunit of ClpA-ClpP and ClpX-ClpP ATP-dependent serine proteases	Non-synonymous
DHSB	2	+	387815	C→T	maa/hha	-	maltose O-acetyltransferase/modulator of gene expression, with H-NS	-
DHSB	2	+	475921	T→A	cusC	S307S	copper/silver efflux system, outer membrane component	Synonymous
DHSB	2	+	479908	C→T	cusA	S598S	copper/silver efflux system, membrane component	Synonymous
DHSB	2	+	505932	G→A	ybdH	F354F	predicted oxidoreductase	Synonymous
DHSB	2	+	523665	A→G	citE	I114I	citrate lyase, citryl-ACP lyase (beta) subunit	Synonymous
DHSB	2	+	572808	A→T	nagC	V373E	DNA-binding transcriptional dual regulator	Non-synonymous
DHSB	2	+	589457	C→T	potE	V380V	putrescine/proton symporter; putrescine/ornithine antiporter	Synonymous
DHSB	2	+	637881	A→G	ybgC	K133E	predicted acyl-CoA thioesterase	Non-synonymous
DHSB	2	+	641495	C→T	tolB	S341S	periplasmic protein	Synonymous
DHSB	2	+	669193	C→T	ybhC	L274L	predicted pectinesterase	Synonymous
DHSB	2	+	749999	C→T	ybjJ	G25D	predicted transporter	Non-synonymous
DHSB	2	+	762151	C→T	rumB	P301S	23S rRNA m(5)U747 methyltransferase	Non-synonymous
DHSB	2	+	782554	A→G	macA	Q196R	macrolide transporter subunit, membrane fusion protein (MFP) component	Non-synonymous
DHSB	2	+	828633	G→A	ycaI	L527L	conserved inner membrane protein	Synonymous
DHSB	2	+	842312	G→A	mukB	C1085Y	fused chromosome partitioning proteins	Non-synonymous
DHSB	2	+	849511	C→T	ompF	G69R	outer membrane porin 1a	Non-synonymous
DHSB	2	+	854608	T→C	pepN	C418C	aminopeptidase N	Synonymous
DHSB	2	+	884998	G→T	yccS	P540Q	predicted inner membrane protein	Non-synonymous
DHSB	2	+	885486	C→T	yccS	W377*	predicted inner membrane protein	Non-synonymous
DHSB	2	+	984598	T→A	fabF/pabC	-	3-oxoacyl-[acyl-carrier-protein] synthase II/4-amino-4-deoxychorismate lyase component of para-aminobenzoate synthase multienzyme complex	-
DHSB	2	+	1004902	C→T	mfd	L145L	transcription-repair coupling factor	Synonymous
DHSB	2	+	1010075	C→T	ycfX	D37D	predicted DNA-binding transcriptional regulator	Synonymous
DHSB	2	+	1018393	C→G	pepT	A393G	peptidase T	Non-synonymous
DHSB	2	+	1041436	C→T	ycgB	E412K	conserved protein	Non-synonymous
DHSB	2	+	1080324	G→A	ychP	P324P	predicted invasin	Synonymous
DHSB	2	+	1080370	T→C	ychP	W340R	predicted invasin	Non-synonymous
DHSB	2	+	1117698	G→T	yciC	D65E	predicted inner membrane protein	Non-synonymous
DHSB	2	+	1118298	G→A	ompW	G17D	outer membrane protein W	Non-synonymous
DHSB	2	+	1185101	C→T	ycjV	H18Y	predicted sugar transporter subunit	Non-synonymous
DHSB	2	+	1211071	T→C	mdoD	*542Q	glucan biosynthesis protein, periplasmic	Non-synonymous
DHSB	2	+	1258130	G→A	fdnH	P281P	formate dehydrogenase-N, Fe-S (beta) subunit, nitrate-inducible	Synonymous
DHSB	2	+	1286381	C→T	yddA/ydeM	-	fused predicted multidrug transporter subunits/conserved protein	-
DHSB	2	+	1338954	C→A	ynfC	E29D	predicted protein	Non-synonymous
DHSB	2	+	1349355	G→T	dgsA	L265I	DNA-binding transcriptional repressor	Non-synonymous
DHSB	2	+	1357215	C→T	pntB	V243V	pyridine nucleotide transhydrogenase, beta subunit	Synonymous
DHSB	2	+	1361534	T→C	ydgI	V132A	predicted arginine/ornithine antiporter transporter	Non-synonymous
DHSB	2	+	1432406	G→A	ydhX	A64V	predicted 4Fe-4S ferridoxin-type protein	Non-synonymous
DHSB	2	+	1437809	G→A	pykF	D177N	pyruvate kinase I	Non-synonymous
DHSB	2	+	1453473	C→A	ydiM	P274T	predicted transporter	Non-synonymous
DHSB	2	+	1456814	G→T	aroD	L182L	3-dehydroquinate dehydratase	Synonymous
DHSB	2	+	1489786	C→A	yniA	P136P	predicted phosphotransferase/kinase	Synonymous
DHSB	2	+	1513924	C→T	astC/xthA	-	succinylornithine transaminase, PLP-dependent/exonuclease III	-
DHSB	2	+	1529489	C→A	selD	A35S	selenophosphate synthase	Non-synonymous
DHSB	2	+	1565321	C→A	yeaW	L171M	predicted 2Fe-2S cluster-containing protein	Non-synonymous
DHSB	2	+	1575068	G→A	pabB	D40N	aminodeoxychorismate synthase, subunit I	Non-synonymous
DHSB	2	+	1595332	G→A	proQ	Q117*	predicted structural transport element	Non-synonymous
DHSB	2	+	1630527	A→T	aspS	F48I	aspartyl-tRNA synthetase	Non-synonymous
DHSB	2	+	1639070	G→A	cutC	P115S	copper homeostasis protein	Non-synonymous
DHSB	2	+	1668056	G→C	dcm	V359V	DNA cytosine methylase	Synonymous
DHSB	2	+	1784164	G→A	yehQ	M306I	predicted protein	Non-synonymous
DHSB	2	+	1942510	T→C	arnT	L412L	4-amino-4-deoxy-L-arabinose transferase	Synonymous
DHSB	2	+	1971026	G→A	nuoF	F299F	NADH:ubiquinone oxidoreductase, chain F	Synonymous
DHSB	2	+	2000446	C→T	purF	D54N	amidophosphoribosyltransferase	Non-synonymous
DHSB	2	+	2022335	T→C	yfcS	K123K	predicted periplasmic pilin chaperone	Synonymous
DHSB	2	+	2028327	G→A	yfcX	L400L	fused enoyl-CoA hydratase and epimerase and isomerase/3-hydroxyacyl-CoA dehydrogenase, subunit of anaerobic fatty acid oxidation complex	Synonymous
DHSB	2	+	2029438	G→A	yfcX	T30I	fused enoyl-CoA hydratase and epimerase and isomerase/3-hydroxyacyl-CoA dehydrogenase, subunit of anaerobic fatty acid oxidation complex	Non-synonymous
DHSB	2	+	2034807	T→A	vacJ	I190F	predicted lipoprotein	Non-synonymous
DHSB	2	+	2064597	G→A	ypdD	L208L	fused predicted PTS enzymes Hpr component/enzyme I component/enzyme IIA component	Synonymous
DHSB	2	+	2064845	C→T	ypdD	G125D	fused predicted PTS enzymes Hpr component/enzyme I component/enzyme IIA component	Non-synonymous
DHSB	2	+	2080317	G→A	yfeH	E319K	predicted inner membrane protein	Non-synonymous
DHSB	2	+	2128688	G→T	yffH	Q140K	predicted NUDIX hydrolase	Non-synonymous
DHSB	2	+	2160996	C→T	yfgO	L171L	predicted inner membrane protein	Synonymous
DHSB	2	+	2205244	G→T	iscA	F90L	FeS cluster assembly protein	Non-synonymous
DHSB	2	+	2207716	G→A	iscR	L15F	DNA-binding transcriptional activator	Non-synonymous
DHSB	2	+	2208286	T→C	yfhQ	E222G	predicted methyltransferase	Non-synonymous
DHSB	2	+	2225779	T→C	yphG	D865G	conserved protein	Non-synonymous
DHSB	2	+	2279889	A→C	clpB/yfiH	-	protein disaggregation chaperone/conserved protein	-
DHSB	2	+	2290396	C→T	trmD	E191K	tRNA (guanine-1-)-methyltransferase	Non-synonymous
DHSB	2	+	2291671	C→T	rpsP	E48K	30S ribosomal subunit protein S16	Non-synonymous
DHSB	2	+	2320176	G→A	ygaZ	A9T	predicted transporter	Non-synonymous
DHSB	2	+	2383798	C→A	ygbE	L25L	conserved inner membrane protein	Synonymous
DHSB	2	+	2411984	G→A	yqcE	V286V	predicted transporter	Synonymous
DHSB	2	+	2412104	G→T	yqcE	L326L	predicted transporter	Synonymous
DHSB	2	+	2444236	T→G	fucA/fucP	-	L-fuculose-1-phosphate aldolase/L-fucose transporter	-
DHSB	2	+	2474287	T→C	ppdA	G142G	conserved protein	Synonymous
DHSB	2	+	2499718	C→T	yqeI	P228S	predicted transcriptional regulator	Non-synonymous
DHSB	2	+	2544289	G→T	recJ	T159N	ssDNA exonuclease, 5' --> 3'-specific	Non-synonymous
DHSB	2	+	2569552	T→C	yliK	F682S	methylmalonyl-CoA mutase	Non-synonymous
DHSB	2	+	2611742	C→T	nupG	S27F	nucleoside transporter	Non-synonymous
DHSB	2	+	2630697	G→A	yghA	A263T	predicted glutathionylspermidine synthase, with NAD(P)-binding Rossmann-fold domain	Non-synonymous
DHSB	2	+	2660332	G→A	ygiB	A82T	conserved outer membrane protein	Non-synonymous
DHSB	2	+	2775674	A→C	yhbU	K286T	predicted peptidase	Non-synonymous
DHSB	2	+	2786777	G→T	infB	N857K	fused protein chain initiation factor 2, IF2	Non-synonymous
DHSB	2	+	2908990	C→T	rpsD	G180S	30S ribosomal subunit protein S4	Non-synonymous
DHSB	2	+	2940842	G→A	yhfK/argD	-	conserved inner membrane protein/bifunctional acetylornithine aminotransferase/succinyldiaminopimelate aminotransferase	-
DHSB	2	+	2941178	C→T	argD	G310D	bifunctional acetylornithine aminotransferase/succinyldiaminopimelate aminotransferase	Non-synonymous
DHSB	2	+	2988387	G→A	ompR	R42C	DNA-binding response regulator in two-component regulatory system with EnvZ	Non-synonymous
DHSB	2	+	3026707	A→G	asd	V33A	aspartate-semialdehyde dehydrogenase, NAD(P)-binding	Non-synonymous
DHSB	2	+	3063253	C→T	nikA	P524S	nickel transporter subunit	Non-synonymous
DHSB	2	+	3217932	C→T	yibQ	A206A	predicted polysaccharide deacetylase	Synonymous
DHSB	2	+	3230067	A→C	rfaY	V38G	lipopolysaccharide core biosynthesis protein	Non-synonymous
DHSB	2	+	3271210	A→G	yicN	Y136H	conserved protein	Non-synonymous
DHSB	2	+	3271310	G→T	yicN	R102R	conserved protein	Synonymous
DHSB	2	+	3365843	C→T	rbsB	T118M	D-ribose transporter subunit	Non-synonymous
DHSB	2	+	3379635	G→A	ilvL/ilvG	-	ilv operon leader peptide/acetolactate synthase II, large subunit, N-ter fragment (pseudogene)	-
DHSB	2	+	3393367	C→T	gpp	V26M	guanosine pentaphosphatase/exopolyphosphatase	Non-synonymous
DHSB	2	+	3397166	T→A	rfe	I13N	UDP-GlcNAc:undecaprenylphosphate GlcNAc-1-phosphate transferase	Non-synonymous
DHSB	2	+	3429917	G→A	yigE	S118L	predicted protein	Non-synonymous
DHSB	2	+	3469821	T→C	rrfA	-	5S rRNA (rrfA)	(RNA gene)
DHSB	2	+	3574335	G→A	pflD	M376I	predicted formate acetyltransferase 2	Non-synonymous
DHSB	2	+	3577410	G→T	yijO	P41T	predicted DNA-binding transcriptional regulator	Non-synonymous
DHSB	2	+	3581727	A→T	ppc	R195R	phosphoenolpyruvate carboxylase	Synonymous
DHSB	2	+	3687780	C→A	dinF	L276I	DNA-damage-inducible SOS response protein	Non-synonymous
DHSB	2	+	3719925	G→A	nrfD	W79*	formate-dependent nitrite reductase, membrane subunit	Non-synonymous
DHSB	2	+	3738637	G→A	alsA	F482F	fused D-allose transporter subunits	Synonymous
DHSB	2	+	3755243	T→C	phnB/phnA	-	conserved protein/predicted phosphonate metabolizing protein	-
DHSB	2	+	3755249	T→C	phnB/phnA	-	conserved protein/predicted phosphonate metabolizing protein	-
DHSB	2	+	3755350	G→A	phnB/phnA	-	conserved protein/predicted phosphonate metabolizing protein	-
DHSB	2	+	3910242	C→T	valS	E900K	valyl-tRNA synthetase	Non-synonymous
DHSB	3	+	4787	C→A	thrC	P352T	threonine synthase	Non-synonymous
DHSB	3	+	12690	G→T	dnaK	A176A	chaperone Hsp70, co-chaperone with DnaJ	Synonymous
DHSB	3	+	19260	T→C	ileS	V682A	isoleucyl-tRNA synthetase	Non-synonymous
DHSB	3	+	20751	C→A	fkpB	P34Q	FKBP-type peptidyl-prolyl cis-trans isomerase (rotamase)	Non-synonymous
DHSB	3	+	44844	C→T	folA	P66L	dihydrofolate reductase	Non-synonymous
DHSB	3	+	66976	T→A	yabI/thiQ	-	conserved inner membrane protein/thiamin transporter subunit	-
DHSB	3	+	144149	G→A	panB	P93L	3-methyl-2-oxobutanoate hydroxymethyltransferase	Non-synonymous
DHSB	3	+	215120	G→A	rrlH	-	23S rRNA (rrlH)	(RNA gene)
DHSB	3	+	228374	C→T	yafV	T226T	predicted C-N hydrolase family amidase, NAD(P)-binding	Synonymous
DHSB	3	+	292064	A→T	lacZ	F144Y	beta-D-galactosidase	Non-synonymous
DHSB	3	+	323897	T→C	sbcD	S267G	exonuclease, dsDNA, ATP-dependent	Non-synonymous
DHSB	3	+	364877	C→T	clpP	A153V	proteolytic subunit of ClpA-ClpP and ClpX-ClpP ATP-dependent serine proteases	Non-synonymous
DHSB	3	+	400854	G→T	dnaX	P340P	DNA polymerase III/DNA elongation factor III, tau and gamma subunits	Synonymous
DHSB	3	+	447753	C→T	fdrA	Q207*	predicted acyl-CoA synthetase with NAD(P)-binding Rossmann-fold domain	Non-synonymous
DHSB	3	+	479908	C→T	cusA	S598S	copper/silver efflux system, membrane component	Synonymous
DHSB	3	+	566806	A→G	miaB	C161R	isopentenyl-adenosine A37 tRNA methylthiolase	Non-synonymous
DHSB	3	+	589457	C→T	potE	V380V	putrescine/proton symporter; putrescine/ornithine antiporter	Synonymous
DHSB	3	+	598918	A→G	kdpB	G150G	potassium translocating ATPase, subunit B	Synonymous
DHSB	3	+	600379	C→T	kdpA	G229S	potassium translocating ATPase, subunit A	Non-synonymous
DHSB	3	+	636274	C→T	cydB	P167L	cytochrome d terminal oxidase, subunit II	Non-synonymous
DHSB	3	+	642492	G→A	ybgF	Q54Q	predicted protein	Synonymous
DHSB	3	+	669193	C→T	ybhC	L274L	predicted pectinesterase	Synonymous
DHSB	3	+	675786	C→T	bioD/uvrB	-	dethiobiotin synthetase/excinulease of nucleotide excision repair, DNA damage recognition component	-
DHSB	3	+	722716	T→C	ybiV	N16D	predicted hydrolase	Non-synonymous
DHSB	3	+	741281	G→A	yliH	A101T	conserved protein	Non-synonymous
DHSB	3	+	755051	G→A	rimK	G118S	ribosomal protein S6 modification protein	Non-synonymous
DHSB	3	+	762084	G→A	rumB	L278L	23S rRNA m(5)U747 methyltransferase	Synonymous
DHSB	3	+	769030	T→G	ybjS	M153L	predicted NAD(P)H oxidoreductase with NAD(P)-binding Rossmann-fold domain	Non-synonymous
DHSB	3	+	828633	G→A	ycaI	L527L	conserved inner membrane protein	Synonymous
DHSB	3	+	841557	C→T	mukB	D833D	fused chromosome partitioning proteins	Synonymous
DHSB	3	+	842312	G→A	mukB	C1085Y	fused chromosome partitioning proteins	Non-synonymous
DHSB	3	+	854608	T→C	pepN	C418C	aminopeptidase N	Synonymous
DHSB	3	+	883556	T→C	sulA	I33V	SOS cell division inhibitor	Non-synonymous
DHSB	3	+	885486	C→T	yccS	W377*	predicted inner membrane protein	Non-synonymous
DHSB	3	+	919426	C→T	yccE	P392S	predicted protein	Non-synonymous
DHSB	3	+	952795	G→A	mdoG	A154T	glucan biosynthesis protein, periplasmic	Non-synonymous
DHSB	3	+	964499	T→C	dinI/pyrC	-	DNA damage-inducible protein I/dihydro-orotase	-
DHSB	3	+	969832	G→T	mviM	V22L	predicted oxidoreductase, NAD(P)-binding Rossmann-fold domain	Non-synonymous
DHSB	3	+	970224	C→T	mviM	V152V	predicted oxidoreductase, NAD(P)-binding Rossmann-fold domain	Synonymous
DHSB	3	+	984598	T→A	fabF/pabC	-	3-oxoacyl-[acyl-carrier-protein] synthase II/4-amino-4-deoxychorismate lyase component of para-aminobenzoate synthase multienzyme complex	-
DHSB	3	+	1010075	C→T	ycfX	D37D	predicted DNA-binding transcriptional regulator	Synonymous
DHSB	3	+	1011851	T→C	ycfZ	*263*	predicted inner membrane protein	Synonymous
DHSB	3	+	1015844	C→T	potA	E375K	polyamine transporter subunit	Non-synonymous
DHSB	3	+	1025314	G→A	ymfB	S116L	bifunctional thiamin pyrimidine pyrophosphate hydrolase; thiamin pyrophosphate hydrolase	Non-synonymous
DHSB	3	+	1046543	A→G	cvrA	F319F	predicted cation/proton antiporter	Synonymous
DHSB	3	+	1080324	G→A	ychP	P324P	predicted invasin	Synonymous
DHSB	3	+	1146995	C→T	yciH	R37C	conserved protein	Non-synonymous
DHSB	3	+	1160549	G→A	sapA	T264I	predicted antimicrobial peptide transporter subunit	Non-synonymous
DHSB	3	+	1193955	A→T	fnr	C23S	DNA-binding transcriptional dual regulator, global regulator of anaerobic growth	Non-synonymous
DHSB	3	+	1254716	G→T	fdnG	M163I	formate dehydrogenase-N, alpha subunit, nitrate-inducible	Non-synonymous
DHSB	3	+	1284699	C→T	yddA	E491K	fused predicted multidrug transporter subunits	Non-synonymous
DHSB	3	+	1286381	C→T	yddA/ydeM	-	fused predicted multidrug transporter subunits/conserved protein	-
DHSB	3	+	1319785	G→A	yneH	F98F	predicted glutaminase	Synonymous
DHSB	3	+	1343362	C→T	ynfF	G408G	oxidoreductase subunit	Synonymous
DHSB	3	+	1361534	T→C	ydgI	V132A	predicted arginine/ornithine antiporter transporter	Non-synonymous
DHSB	3	+	1367305	C→T	fumC	M289I	fumarate hydratase (fumarase C),aerobic Class II	Non-synonymous
DHSB	3	+	1403487	G→A	ydhJ	S214N	undecaprenyl pyrophosphate phosphatase	Non-synonymous
DHSB	3	+	1408341	C→T	nemA	P34S	N-ethylmaleimide reductase, FMN-linked	Non-synonymous
DHSB	3	+	1417275	C→T	sodB	A105A	superoxide dismutase, Fe	Synonymous
DHSB	3	+	1432412	A→G	ydhX	V62A	predicted 4Fe-4S ferridoxin-type protein	Non-synonymous
DHSB	3	+	1478952	G→A	pheT	I192I	phenylalanine tRNA synthetase, beta subunit	Synonymous
DHSB	3	+	1496074	C→T	katE	Q209*	hydroperoxidase HPII(III)	Non-synonymous
DHSB	3	+	1499064	G→A	chbF	I340I	cryptic phospho-beta-glucosidase, NAD(P)-binding	Synonymous
DHSB	3	+	1513924	C→T	astC/xthA	-	succinylornithine transaminase, PLP-dependent/exonuclease III	-
DHSB	3	+	1526295	A→G	ynjI	F54L	predicted inner membrane protein	Non-synonymous
DHSB	3	+	1543770	G→T	yeaA	I81I	methionine sulfoxide reductase B	Synonymous
DHSB	3	+	1567191	T→C	rnd	D316G	ribonuclease D	Non-synonymous
DHSB	3	+	1579240	C→T	yoaD	P223L	predicted phosphodiesterase	Non-synonymous
DHSB	3	+	1585172	G→A	yobD	A76T	conserved inner membrane protein	Non-synonymous
DHSB	3	+	1587867	T→C	yobF/yebO	-	predicted protein/predicted protein	-
DHSB	3	+	1595332	G→A	proQ	Q117*	predicted structural transport element	Non-synonymous
DHSB	3	+	1629139	C→T	aspS	Q510Q	aspartyl-tRNA synthetase	Synonymous
DHSB	3	+	1629982	A→G	aspS	F229F	aspartyl-tRNA synthetase	Synonymous
DHSB	3	+	1655851	T→C	pgsA	K117E	phosphatidylglycerophosphate synthetase	Non-synonymous
DHSB	3	+	1681294	G→A	yeeI/asnT	-	conserved protein/tRNA-Asn(GUU)	-
DHSB	3	+	1745134	C→T	mdtC	S181L	multidrug efflux system, subunit C	Non-synonymous
DHSB	3	+	1762388	T→C	yehA	V58V	predicted fimbrial-like adhesin protein	Synonymous
DHSB	3	+	1764663	G→A	yehB	A132V	predicted outer membrane protein	Non-synonymous
DHSB	3	+	1782491	T→C	yehP	H126H	conserved protein	Synonymous
DHSB	3	+	1799558	A→G	yohC	L74S	predicted inner membrane protein	Non-synonymous
DHSB	3	+	1824076	T→C	yeiH	G71G	conserved inner membrane protein	Synonymous
DHSB	3	+	1833603	G→A	yeiC/fruA	-	predicted kinase/fused fructose-specific PTS enzyme IIB'BC components	-
DHSB	3	+	1881149	C→T	yojL	G251G	predicted thiamine biosynthesis lipoprotein	Synonymous
DHSB	3	+	1943980	G→A	pmrD/menE	-	polymyxin resistance protein B/o-succinylbenzoate-CoA ligase	-
DHSB	3	+	1944916	G→A	menE	A152V	o-succinylbenzoate-CoA ligase	Non-synonymous
DHSB	3	+	1960968	G→A	nuoN	S242F	NADH:ubiquinone oxidoreductase, membrane subunit N	Non-synonymous
DHSB	3	+	1971026	G→A	nuoF	F299F	NADH:ubiquinone oxidoreductase, chain F	Synonymous
DHSB	3	+	2043087	C→T	emrK	R329H	EmrKY-TolC multidrug resistance efflux pump, membrane fusion protein component	Non-synonymous
DHSB	3	+	2044157	T→C	emrK/evgA	-	EmrKY-TolC multidrug resistance efflux pump, membrane fusion protein component/DNA-binding response regulator in two-component regulatory system with EvgS	-
DHSB	3	+	2064597	G→A	ypdD	L208L	fused predicted PTS enzymes Hpr component/enzyme I component/enzyme IIA component	Synonymous
DHSB	3	+	2090201	G→A	yfeS	S12S	conserved protein	Synonymous
DHSB	3	+	2093256	T→C	cysW	K281E	sulfate/thiosulfate transporter subunit	Non-synonymous
DHSB	3	+	2166655	C→T	upp/purM	-	uracil phosphoribosyltransferase/phosphoribosylaminoimidazole synthetase	-
DHSB	3	+	2223209	T→C	yphE	E260E	fused predicted sugar transporter subunits	Synonymous
DHSB	3	+	2225779	T→C	yphG	D865G	conserved protein	Non-synonymous
DHSB	3	+	2234912	C→T	yfhG	W74*	conserved protein	Non-synonymous
DHSB	3	+	2236844	C→T	sroF	-	small RNA	(RNA gene)
DHSB	3	+	2252046	G→A	lepA	R236C	GTP binding membrane protein	Non-synonymous
DHSB	3	+	2254569	C→T	rseA	E155K	anti-sigma factor	Non-synonymous
DHSB	3	+	2276918	G→A	rrsG/clpB	-	16S rRNA (rrnG)/protein disaggregation chaperone	-
DHSB	3	+	2302122	G→A	gabD	A105A	succinate-semialdehyde dehydrogenase I, NADP-dependent	Synonymous
DHSB	3	+	2360228	G→A	hycB	H53Y	hydrogenase 3, Fe-S subunit	Non-synonymous
DHSB	3	+	2409081	A→T	ygcU	P291P	predicted FAD containing dehydrogenase	Synonymous
DHSB	3	+	2436929	C→A	ygdH	D29E	conserved protein	Non-synonymous
DHSB	3	+	2437238	C→T	ygdH	V132V	conserved protein	Synonymous
DHSB	3	+	2478999	G→A	nudH	R172*	nucleotide hydrolase	Non-synonymous
DHSB	3	+	2486865	C→T	rygB	-	small RNA	(RNA gene)
DHSB	3	+	2495311	C→A	yqeF	A273S	predicted acyltransferase	Non-synonymous
DHSB	3	+	2566222	C→T	yqfE	V16V	conserved protein	Synonymous
DHSB	3	+	2635279	C→T	yqhC	P63P	predicted DNA-binding transcriptional regulator	Synonymous
DHSB	3	+	2660332	G→A	ygiB	A82T	conserved outer membrane protein	Non-synonymous
DHSB	3	+	2757449	C→T	kbaY/agaB	-	tagatose 6-phosphate aldolase 1, kbaY subunit/N-acetylgalactosamine-specific enzyme IIB component of PTS	-
DHSB	3	+	2792081	C→A	argG	P38T	argininosuccinate synthetase	Non-synonymous
DHSB	3	+	2807832	G→A	ispB	G264S	octaprenyl diphosphate synthase	Non-synonymous
DHSB	3	+	2826028	T→C	arcB	N111D	hybrid sensory histidine kinase in two-component regulatory system with ArcA	Non-synonymous
DHSB	3	+	2924212	T→C	fusA	E410G	protein chain elongation factor EF-G	Non-synonymous
DHSB	3	+	2941178	C→T	argD	G310D	bifunctional acetylornithine aminotransferase/succinyldiaminopimelate aminotransferase	Non-synonymous
DHSB	3	+	2973126	C→T	yrfB	G84S	conserved membrane protein	Non-synonymous
DHSB	3	+	2988387	G→A	ompR	R42C	DNA-binding response regulator in two-component regulatory system with EnvZ	Non-synonymous
DHSB	3	+	3014216	C→T	glpD	P93L	sn-glycerol-3-phosphate dehydrogenase, aerobic, FAD/NAD(P)-binding	Non-synonymous
DHSB	3	+	3015374	C→T	glpD	A479V	sn-glycerol-3-phosphate dehydrogenase, aerobic, FAD/NAD(P)-binding	Non-synonymous
DHSB	3	+	3026707	A→G	asd	V33A	aspartate-semialdehyde dehydrogenase, NAD(P)-binding	Non-synonymous
DHSB	3	+	3047672	T→G	livJ	N2H	leucine/isoleucine/valine transporter subunit	Non-synonymous
DHSB	3	+	3057452	C→T	yhhQ	F73F	conserved inner membrane protein	Synonymous
DHSB	3	+	3110232	G→A	yhjB	T190T	predicted DNA-binding response regulator in two-component regulatory system	Synonymous
DHSB	3	+	3129877	C→A	bcsB	A546A	regulator of cellulose synthase, cyclic di-GMP binding	Synonymous
DHSB	3	+	3129919	T→A	bcsB	L532L	regulator of cellulose synthase, cyclic di-GMP binding	Synonymous
DHSB	3	+	3207867	G→A	lldP	A419T	L-lactate permease	Non-synonymous
DHSB	3	+	3232828	C→G	rfaB	E185Q	UDP-D-galactose:(glucosyl)lipopolysaccharide-1,6-D-galactosyltransferase	Non-synonymous
DHSB	3	+	3233955	C→T	rfaS	G125G	lipopolysaccharide core biosynthesis protein	Synonymous
DHSB	3	+	3273343	G→A	ade	G56E	cryptic adenine deaminase	Non-synonymous
DHSB	3	+	3302934	C→T	dgoK	G252R	2-oxo-3-deoxygalactonate kinase	Non-synonymous
DHSB	3	+	3319671	A→T	tnaB	T75S	tryptophan transporter of low affinity	Non-synonymous
DHSB	3	+	3365843	C→T	rbsB	T118M	D-ribose transporter subunit	Non-synonymous
DHSB	3	+	3379635	G→A	ilvL/ilvG	-	ilv operon leader peptide/acetolactate synthase II, large subunit, N-ter fragment (pseudogene)	-
DHSB	3	+	3387291	G→A	ilvC	G37S	ketol-acid reductoisomerase, NAD(P)-binding	Non-synonymous
DHSB	3	+	3442304	T→C	metE	V13V	5-methyltetrahydropteroyltriglutamate-homocysteine S-methyltransferase	Synonymous
DHSB	3	+	3455938	G→A	fre	A67T	flavin reductase	Non-synonymous
DHSB	3	+	3458572	G→A	fadB	A538V	fused 3-hydroxybutyryl-CoA epimerase/delta(3)-cis-delta(2)-trans-enoyl-CoA isomerase/enoyl-CoA hydratase/3-hydroxyacyl-CoA dehydrogenase	Non-synonymous
DHSB	3	+	3473631	T→C	yihF	F74L	conserved protein	Non-synonymous
DHSB	3	+	3480423	G→A	csrC	-	regulatory sRNA	(RNA gene)
DHSB	3	+	3502372	C→T	yihU	G138D	predicted oxidoreductase with NAD(P)-binding Rossmann-fold domain	Non-synonymous
DHSB	3	+	3537754	T→C	pfkA/sbp	-	6-phosphofructokinase I/sulfate transporter subunit	-
DHSB	3	+	3556354	C→T	rpmE	F43F	50S ribosomal subunit protein L31	Synonymous
DHSB	3	+	3605227	G→A	tufB	G24D	protein chain elongation factor EF-Tu	Non-synonymous
DHSB	3	+	3617887	C→A	rpoC	L1109M	RNA polymerase, beta prime subunit	Non-synonymous
DHSB	3	+	3638922	C→T	rrsE/gltV	-	16S rRNA (rrnE)/tRNA-Glu(UUC)	-
DHSB	3	+	3683345	C→T	plsB	E779K	glycerol-3-phosphate O-acyltransferase	Non-synonymous
DHSB	3	+	3689310	T→G	zur/yjbL	-	DNA-binding transcriptional activator, Zn(II)-binding/predicted protein	-
DHSB	3	+	3706632	C→T	soxS/soxR	-	DNA-binding transcriptional dual regulator/DNA-binding transcriptional dual regulator, Fe-S center for redox-sensing	-
DHSB	3	+	3706966	G→A	soxR	S95S	DNA-binding transcriptional dual regulator, Fe-S center for redox-sensing	Synonymous
DHSB	3	+	3724954	C→T	gltP	L421L	glutamate/aspartate:proton symporter	Synonymous
DHSB	3	+	3755243	T→C	phnB/phnA	-	conserved protein/predicted phosphonate metabolizing protein	-
DHSB	3	+	3755249	T→C	phnB/phnA	-	conserved protein/predicted phosphonate metabolizing protein	-
DHSB	3	+	3755350	G→A	phnB/phnA	-	conserved protein/predicted phosphonate metabolizing protein	-
DHSB	3	+	3768597	G→A	adiA	R344C	biodegradative arginine decarboxylase	Non-synonymous
DHSB	3	+	3790376	T→A	cadC	I221L	DNA-binding transcriptional activator	Non-synonymous
DHSB	3	+	3797076	A→G	aspA	G118G	aspartate ammonia-lyase	Synonymous
DHSB	3	+	3822678	G→A	yjeS	L164L	predicted Fe-S electron transport protein	Synonymous
DHSB	3	+	3881948	C→T	ytfT	I91I	predicted sugar transporter subunit	Synonymous
DHSB	4	+	247693	C→T	phoE	G165D	outer membrane phosphoporin protein E	Non-synonymous
DHSB	4	+	364877	C→T	clpP	A153V	proteolytic subunit of ClpA-ClpP and ClpX-ClpP ATP-dependent serine proteases	Non-synonymous
DHSB	4	+	479908	C→T	cusA	S598S	copper/silver efflux system, membrane component	Synonymous
DHSB	4	+	589457	C→T	potE	V380V	putrescine/proton symporter; putrescine/ornithine antiporter	Synonymous
DHSB	4	+	669193	C→T	ybhC	L274L	predicted pectinesterase	Synonymous
DHSB	4	+	828633	G→A	ycaI	L527L	conserved inner membrane protein	Synonymous
DHSB	4	+	842312	G→A	mukB	C1085Y	fused chromosome partitioning proteins	Non-synonymous
DHSB	4	+	854608	T→C	pepN	C418C	aminopeptidase N	Synonymous
DHSB	4	+	885486	C→T	yccS	W377*	predicted inner membrane protein	Non-synonymous
DHSB	4	+	984598	T→A	fabF/pabC	-	3-oxoacyl-[acyl-carrier-protein] synthase II/4-amino-4-deoxychorismate lyase component of para-aminobenzoate synthase multienzyme complex	-
DHSB	4	+	1010075	C→T	ycfX	D37D	predicted DNA-binding transcriptional regulator	Synonymous
DHSB	4	+	1080324	G→A	ychP	P324P	predicted invasin	Synonymous
DHSB	4	+	1286381	C→T	yddA/ydeM	-	fused predicted multidrug transporter subunits/conserved protein	-
DHSB	4	+	1361534	T→C	ydgI	V132A	predicted arginine/ornithine antiporter transporter	Non-synonymous
DHSB	4	+	1513924	C→T	astC/xthA	-	succinylornithine transaminase, PLP-dependent/exonuclease III	-
DHSB	4	+	1595332	G→A	proQ	Q117*	predicted structural transport element	Non-synonymous
DHSB	4	+	1971026	G→A	nuoF	F299F	NADH:ubiquinone oxidoreductase, chain F	Synonymous
DHSB	4	+	2064597	G→A	ypdD	L208L	fused predicted PTS enzymes Hpr component/enzyme I component/enzyme IIA component	Synonymous
DHSB	4	+	2225779	T→C	yphG	D865G	conserved protein	Non-synonymous
DHSB	4	+	2276918	G→A	rrsG/clpB	-	16S rRNA (rrnG)/protein disaggregation chaperone	-
DHSB	4	+	2660332	G→A	ygiB	A82T	conserved outer membrane protein	Non-synonymous
DHSB	4	+	2941178	C→T	argD	G310D	bifunctional acetylornithine aminotransferase/succinyldiaminopimelate aminotransferase	Non-synonymous
DHSB	4	+	2988387	G→A	ompR	R42C	DNA-binding response regulator in two-component regulatory system with EnvZ	Non-synonymous
DHSB	4	+	3026707	A→G	asd	V33A	aspartate-semialdehyde dehydrogenase, NAD(P)-binding	Non-synonymous
DHSB	4	+	3365843	C→T	rbsB	T118M	D-ribose transporter subunit	Non-synonymous
DHSB	4	+	3375902	G→A	rrlC/rrfC	-	23S rRNA (rrlC)/5S rRNA (rrfC)	-
DHSB	4	+	3379635	G→A	ilvL/ilvG	-	ilv operon leader peptide/acetolactate synthase II, large subunit, N-ter fragment (pseudogene)	-
DHSB	4	+	3682615	G→A	ubiA	A129A	p-hydroxybenzoate octaprenyltransferase	Synonymous
DHSB	4	+	3755243	T→C	phnB/phnA	-	conserved protein/predicted phosphonate metabolizing protein	-
DHSB	4	+	3755249	T→C	phnB/phnA	-	conserved protein/predicted phosphonate metabolizing protein	-
DHSB	4	+	3755350	G→A	phnB/phnA	-	conserved protein/predicted phosphonate metabolizing protein	-
DHSB	5	+	55225	C→T	hepA	W955*	RNA polymerase-associated helicase protein, ATPase and RNA polymerase recycling factor	Non-synonymous
DHSB	5	+	76432	C→T	leuB	E118K	3-isopropylmalate dehydrogenase	Non-synonymous
DHSB	5	+	173452	T→C	yaeI	E160G	predicted phosphatase	Non-synonymous
DHSB	5	+	185858	T→A	yaeL	L151Q	zinc metallopeptidase	Non-synonymous
DHSB	5	+	259599	T→A	yahA	V347E	predicted DNA-binding transcriptional regulator	Non-synonymous
DHSB	5	+	263476	C→A	yahF	D170E	predicted acyl-CoA synthetase with NAD(P)-binding domain and succinyl-CoA synthetase domain	Non-synonymous
DHSB	5	+	271284	T→C	yahL/yahM	-	predicted protein/predicted protein	-
DHSB	5	+	339158	C→A	tsx	G200V	nucleoside channel, receptor of phage T6 and colicin K	Non-synonymous
DHSB	5	+	364877	C→T	clpP	A153V	proteolytic subunit of ClpA-ClpP and ClpX-ClpP ATP-dependent serine proteases	Non-synonymous
DHSB	5	+	429209	G→A	ybbP	V351M	predicted inner membrane protein	Non-synonymous
DHSB	5	+	436069	C→T	gcl	L567L	glyoxylate carboligase	Synonymous
DHSB	5	+	438529	G→A	ybbW	D148N	predicted allantoin transporter	Non-synonymous
DHSB	5	+	479908	C→T	cusA	S598S	copper/silver efflux system, membrane component	Synonymous
DHSB	5	+	555081	G→A	djlC	G452S	Hsc56 co-chaperone of HscC	Non-synonymous
DHSB	5	+	589457	C→T	potE	V380V	putrescine/proton symporter; putrescine/ornithine antiporter	Synonymous
DHSB	5	+	669193	C→T	ybhC	L274L	predicted pectinesterase	Synonymous
DHSB	5	+	765555	T→A	artI	K56I	arginine transporter subunit	Non-synonymous
DHSB	5	+	828633	G→A	ycaI	L527L	conserved inner membrane protein	Synonymous
DHSB	5	+	842312	G→A	mukB	C1085Y	fused chromosome partitioning proteins	Non-synonymous
DHSB	5	+	854608	T→C	pepN	C418C	aminopeptidase N	Synonymous
DHSB	5	+	885486	C→T	yccS	W377*	predicted inner membrane protein	Non-synonymous
DHSB	5	+	984598	T→A	fabF/pabC	-	3-oxoacyl-[acyl-carrier-protein] synthase II/4-amino-4-deoxychorismate lyase component of para-aminobenzoate synthase multienzyme complex	-
DHSB	5	+	1010075	C→T	ycfX	D37D	predicted DNA-binding transcriptional regulator	Synonymous
DHSB	5	+	1015922	C→T	potA	D349N	polyamine transporter subunit	Non-synonymous
DHSB	5	+	1046940	A→T	cvrA	F187Y	predicted cation/proton antiporter	Non-synonymous
DHSB	5	+	1072957	G→A	ychA	W70*	predicted transcriptional regulator	Non-synonymous
DHSB	5	+	1080324	G→A	ychP	P324P	predicted invasin	Synonymous
DHSB	5	+	1101898	G→A	adhE	A551V	fused acetaldehyde-CoA dehydrogenase/iron-dependent alcohol dehydrogenase/pyruvate-formate lyase deactivase	Non-synonymous
DHSB	5	+	1103495	C→T	adhE	A19T	fused acetaldehyde-CoA dehydrogenase/iron-dependent alcohol dehydrogenase/pyruvate-formate lyase deactivase	Non-synonymous
DHSB	5	+	1184468	A→G	ycjU	E31G	predicted beta-phosphoglucomutase	Non-synonymous
DHSB	5	+	1231696	G→A	yncB	P36P	predicted oxidoreductase, Zn-dependent and NAD(P)-binding	Synonymous
DHSB	5	+	1286381	C→T	yddA/ydeM	-	fused predicted multidrug transporter subunits/conserved protein	-
DHSB	5	+	1291573	G→A	ydeP	R581C	predicted oxidoreductase	Non-synonymous
DHSB	5	+	1361534	T→C	ydgI	V132A	predicted arginine/ornithine antiporter transporter	Non-synonymous
DHSB	5	+	1371268	C→T	manA	A370A	mannose-6-phosphate isomerase	Synonymous
DHSB	5	+	1411605	A→G	lhr	L312L	predicted ATP-dependent helicase	Synonymous
DHSB	5	+	1491781	A→T	yniC/ydjM	-	predicted hydrolase/predicted inner membrane protein regulated by LexA	-
DHSB	5	+	1494027	A→G	ydjO	L234S	predicted protein	Non-synonymous
DHSB	5	+	1507468	C→T	spy/astE	-	envelope stress induced periplasmic protein/succinylglutamate desuccinylase	-
DHSB	5	+	1512889	T→C	astC	Q226R	succinylornithine transaminase, PLP-dependent	Non-synonymous
DHSB	5	+	1513924	C→T	astC/xthA	-	succinylornithine transaminase, PLP-dependent/exonuclease III	-
DHSB	5	+	1551328	C→T	yeaH	S264F	conserved protein	Non-synonymous
DHSB	5	+	1560295	G→T	yeaS	A204D	neutral amino-acid efflux system	Non-synonymous
DHSB	5	+	1573262	C→T	yoaA	P40P	conserved protein with nucleoside triphosphate hydrolase domain	Synonymous
DHSB	5	+	1586496	G→T	rrmA	A237A	23S rRNA m1G745 methyltransferase	Synonymous
DHSB	5	+	1594698	C→T	prc	D89N	carboxy-terminal protease for penicillin-binding protein 3	Non-synonymous
DHSB	5	+	1595332	G→A	proQ	Q117*	predicted structural transport element	Non-synonymous
DHSB	5	+	1618631	G→A	pykA	A279A	pyruvate kinase II	Synonymous
DHSB	5	+	1619287	G→A	pykA/lpxM	-	pyruvate kinase II/myristoyl-acyl carrier protein (ACP)-dependent acyltransferase	-
DHSB	5	+	1622966	G→A	znuC	L53L	zinc transporter subunit	Synonymous
DHSB	5	+	1633552	T→C	yecO	F235F	predicted methyltransferase	Synonymous
DHSB	5	+	1672131	C→T	yedS/hchA	-	predicted protein, C-ter fragment (pseudogene)/Hsp31 molecular chaperone	-
DHSB	5	+	1674019	C→T	yedV	E317K	predicted sensory kinase in two-component regulatory system with YedW	Non-synonymous
DHSB	5	+	1682632	G→A	yeeJ	E303K	adhesin	Non-synonymous
DHSB	5	+	1740974	C→A	mdtA	A251E	multidrug efflux system, subunit A	Non-synonymous
DHSB	5	+	1864860	G→A	ccmF	L138L	heme lyase, CcmF subunit	Synonymous
DHSB	5	+	1867645	C→T	ccmA	D123N	heme exporter subunit	Non-synonymous
DHSB	5	+	1886605	A→T	rcsB	K21I	DNA-binding response regulator in two-component regulatory system with RcsC and YojN	Non-synonymous
DHSB	5	+	1959461	A→G	yfbO/yfbP	-	predicted protein/predicted protein	-
DHSB	5	+	1971026	G→A	nuoF	F299F	NADH:ubiquinone oxidoreductase, chain F	Synonymous
DHSB	5	+	2030673	G→A	yfcY	P55L	beta-ketoacyl-CoA thiolase, anaerobic, subunit	Non-synonymous
DHSB	5	+	2041262	A→G	dsdA	*443*	D-serine ammonia-lyase	Synonymous
DHSB	5	+	2044412	G→A	emrK/evgA	-	EmrKY-TolC multidrug resistance efflux pump, membrane fusion protein component/DNA-binding response regulator in two-component regulatory system with EvgS	-
DHSB	5	+	2064597	G→A	ypdD	L208L	fused predicted PTS enzymes Hpr component/enzyme I component/enzyme IIA component	Synonymous
DHSB	5	+	2080568	T→A	ypeB	K3N	predicted protein	Non-synonymous
DHSB	5	+	2091534	G→A	cysM	P156L	cysteine synthase B	Non-synonymous
DHSB	5	+	2162375	C→T	yfgC	P219S	predicted peptidase	Non-synonymous
DHSB	5	+	2182207	G→T	der	G259G	predicted GTP-binding protein	Synonymous
DHSB	5	+	2225779	T→C	yphG	D865G	conserved protein	Non-synonymous
DHSB	5	+	2276918	G→A	rrsG/clpB	-	16S rRNA (rrnG)/protein disaggregation chaperone	-
DHSB	5	+	2289368	T→C	yfiB	F39F	predicted outer membrane lipoprotein	Synonymous
DHSB	5	+	2320015	A→T	ygaY	E290V	predicted transporter (pseudogene)	Non-synonymous
DHSB	5	+	2322030	G→A	emrA	L23L	multidrug efflux system	Synonymous
DHSB	5	+	2358579	T→C	hycC	K400E	hydrogenase 3, membrane subunit	Non-synonymous
DHSB	5	+	2381992	G→A	ispF	H108H	2C-methyl-D-erythritol 2,4-cyclodiphosphate synthase	Synonymous
DHSB	5	+	2382326	C→T	ispD	E234K	4-diphosphocytidyl-2C-methyl-D-erythritol synthase	Non-synonymous
DHSB	5	+	2558843	G→A	visC	P45S	predicted oxidoreductase, FAD/NAD(P)-binding domain	Non-synonymous
DHSB	5	+	2619519	G→A	yghU	E182K	predicted S-transferase	Non-synonymous
DHSB	5	+	2649339	G→A	ygiV	P48S	predicted transcriptional regulator	Non-synonymous
DHSB	5	+	2660332	G→A	ygiB	A82T	conserved outer membrane protein	Non-synonymous
DHSB	5	+	2709828	T→C	ygjP/ygjQ	-	predicted metal dependent hydrolase/predicted thioredoxin-like	-
DHSB	5	+	2737116	G→A	tdcC	A412V	L-threonine/L-serine transporter	Non-synonymous
DHSB	5	+	2774411	G→A	yhbT	L67L	predicted lipid carrier protein	Synonymous
DHSB	5	+	2793151	G→T	argG	S394S	argininosuccinate synthetase	Synonymous
DHSB	5	+	2817145	G→A	yhbN	V145M	predicted transporter subunit	Non-synonymous
DHSB	5	+	2902058	G→A	def/fmt	-	peptide deformylase/10-formyltetrahydrofolate:L-methionyl-tRNA(fMet) N-formyltransferase	-
DHSB	5	+	2917407	T→A	rpsC	E110V	30S ribosomal subunit protein S3	Non-synonymous
DHSB	5	+	2927794	A→G	yheO	R191R	predicted DNA-binding transcriptional regulator	Synonymous
DHSB	5	+	2941178	C→T	argD	G310D	bifunctional acetylornithine aminotransferase/succinyldiaminopimelate aminotransferase	Non-synonymous
DHSB	5	+	2977906	T→A	nudE	D57V	ADP-ribose diphosphatase	Non-synonymous
DHSB	5	+	2988387	G→A	ompR	R42C	DNA-binding response regulator in two-component regulatory system with EnvZ	Non-synonymous
DHSB	5	+	3026707	A→G	asd	V33A	aspartate-semialdehyde dehydrogenase, NAD(P)-binding	Non-synonymous
DHSB	5	+	3047252	C→T	livJ	G142S	leucine/isoleucine/valine transporter subunit	Non-synonymous
DHSB	5	+	3145284	G→T	dppA	F443L	dipeptide transporter	Non-synonymous
DHSB	5	+	3154702	G→A	bisC	S182S	biotin sulfoxide reductase	Synonymous
DHSB	5	+	3165805	T→C	xylB	Q344R	xylulokinase	Non-synonymous
DHSB	5	+	3183973	T→C	yiaO	V139A	predicted transporter	Non-synonymous
DHSB	5	+	3233302	C→T	rfaB	E27K	UDP-D-galactose:(glucosyl)lipopolysaccharide-1,6-D-galactosyltransferase	Non-synonymous
DHSB	5	+	3235822	C→A	rfaG	K153N	glucosyltransferase I	Non-synonymous
DHSB	5	+	3235867	C→T	rfaG	T138T	glucosyltransferase I	Synonymous
DHSB	5	+	3364331	C→T	rbsA	S447S	fused D-ribose transporter subunits	Synonymous
DHSB	5	+	3365843	C→T	rbsB	T118M	D-ribose transporter subunit	Non-synonymous
DHSB	5	+	3379635	G→A	ilvL/ilvG	-	ilv operon leader peptide/acetolactate synthase II, large subunit, N-ter fragment (pseudogene)	-
DHSB	5	+	3504558	A→G	yihW	N226S	predicted DNA-binding transcriptional regulator	Non-synonymous
DHSB	5	+	3523560	G→A	rhaD/rhaA	-	rhamnulose-1-phosphate aldolase/L-rhamnose isomerase	-
DHSB	5	+	3579305	G→A	yijP	I58I	conserved inner membrane protein	Synonymous
DHSB	5	+	3607231	C→T	nusG	F92F	transcription termination factor	Synonymous
DHSB	5	+	3625981	C→T	rsd	G14E	stationary phase protein, binds sigma 70 RNA polymerase subunit	Non-synonymous
DHSB	5	+	3755243	T→C	phnB/phnA	-	conserved protein/predicted phosphonate metabolizing protein	-
DHSB	5	+	3755249	T→C	phnB/phnA	-	conserved protein/predicted phosphonate metabolizing protein	-
DHSB	5	+	3755350	G→A	phnB/phnA	-	conserved protein/predicted phosphonate metabolizing protein	-
DHSB	5	+	3756228	G→T	phnA/yjdA	-	predicted phosphonate metabolizing protein/conserved protein with nucleoside triphosphate hydrolase domain	-
DHSB	5	+	3760466	A→G	proP	H288R	proline/glycine betaine transporter	Non-synonymous
DHSB	5	+	3766748	G→T	adiY	P95Q	DNA-binding transcriptional activator	Non-synonymous
DHSB	5	+	3767537	G→A	adiA	P697L	biodegradative arginine decarboxylase	Non-synonymous
DHSB	5	+	3834997	T→C	purA	I403I	adenylosuccinate synthetase	Synonymous
DHSB	5	+	3903139	C→T	yjgI	G6D	predicted oxidoreductase with NAD(P)-binding Rossmann-fold domain	Non-synonymous
DHSB	5	+	3904707	G→A	yjgL	E57K	predicted protein	Non-synonymous
DHSB	6	+	122578	C→T	aceF/lpd	-	pyruvate dehydrogenase, dihydrolipoyltransacetylase component E2/lipoamide dehydrogenase, E3 component is part of three enzyme complexes	-
DHSB	6	+	364877	C→T	clpP	A153V	proteolytic subunit of ClpA-ClpP and ClpX-ClpP ATP-dependent serine proteases	Non-synonymous
DHSB	6	+	468290	A→G	nfrA	V689A	bacteriophage N4 receptor, outer membrane subunit	Non-synonymous
DHSB	6	+	479908	C→T	cusA	S598S	copper/silver efflux system, membrane component	Synonymous
DHSB	6	+	653906	C→A	galE	D295Y	UDP-galactose-4-epimerase	Non-synonymous
DHSB	6	+	669193	C→T	ybhC	L274L	predicted pectinesterase	Synonymous
DHSB	6	+	706566	C→T	ybiO	A550T	predicted mechanosensitive channel	Non-synonymous
DHSB	6	+	814658	T→C	pflB	K544E	pyruvate formate lyase I	Non-synonymous
DHSB	6	+	828633	G→A	ycaI	L527L	conserved inner membrane protein	Synonymous
DHSB	6	+	842312	G→A	mukB	C1085Y	fused chromosome partitioning proteins	Non-synonymous
DHSB	6	+	854608	T→C	pepN	C418C	aminopeptidase N	Synonymous
DHSB	6	+	885486	C→T	yccS	W377*	predicted inner membrane protein	Non-synonymous
DHSB	6	+	984598	T→A	fabF/pabC	-	3-oxoacyl-[acyl-carrier-protein] synthase II/4-amino-4-deoxychorismate lyase component of para-aminobenzoate synthase multienzyme complex	-
DHSB	6	+	1010075	C→T	ycfX	D37D	predicted DNA-binding transcriptional regulator	Synonymous
DHSB	6	+	1080324	G→A	ychP	P324P	predicted invasin	Synonymous
DHSB	6	+	1286381	C→T	yddA/ydeM	-	fused predicted multidrug transporter subunits/conserved protein	-
DHSB	6	+	1513924	C→T	astC/xthA	-	succinylornithine transaminase, PLP-dependent/exonuclease III	-
DHSB	6	+	1587579	C→T	cspC	M1I	stress protein, member of the CspA-family	Non-synonymous
DHSB	6	+	1593528	T→C	prc	T479A	carboxy-terminal protease for penicillin-binding protein 3	Non-synonymous
DHSB	6	+	1971026	G→A	nuoF	F299F	NADH:ubiquinone oxidoreductase, chain F	Synonymous
DHSB	6	+	2064597	G→A	ypdD	L208L	fused predicted PTS enzymes Hpr component/enzyme I component/enzyme IIA component	Synonymous
DHSB	6	+	2225779	T→C	yphG	D865G	conserved protein	Non-synonymous
DHSB	6	+	2276918	G→A	rrsG/clpB	-	16S rRNA (rrnG)/protein disaggregation chaperone	-
DHSB	6	+	2660332	G→A	ygiB	A82T	conserved outer membrane protein	Non-synonymous
DHSB	6	+	2941178	C→T	argD	G310D	bifunctional acetylornithine aminotransferase/succinyldiaminopimelate aminotransferase	Non-synonymous
DHSB	6	+	2988387	G→A	ompR	R42C	DNA-binding response regulator in two-component regulatory system with EnvZ	Non-synonymous
DHSB	6	+	3049752	T→C	ftsX	T118A	predicted transporter subunit	Non-synonymous
DHSB	6	+	3124710	T→C	bcsC	Y1124C	cellulose synthase subunit	Non-synonymous
DHSB	6	+	3320350	G→A	tnaB	G301D	tryptophan transporter of low affinity	Non-synonymous
DHSB	6	+	3365843	C→T	rbsB	T118M	D-ribose transporter subunit	Non-synonymous
DHSB	6	+	3379635	G→A	ilvL/ilvG	-	ilv operon leader peptide/acetolactate synthase II, large subunit, N-ter fragment (pseudogene)	-
DHSB	6	+	3736355	A→G	alsK	C183R	D-allose kinase	Non-synonymous
DHSB	6	+	3755243	T→C	phnB/phnA	-	conserved protein/predicted phosphonate metabolizing protein	-
DHSB	6	+	3755249	T→C	phnB/phnA	-	conserved protein/predicted phosphonate metabolizing protein	-
DHSB	6	+	3755350	G→A	phnB/phnA	-	conserved protein/predicted phosphonate metabolizing protein	-
DHSB	1	-	87576	A→G	ftsI	T447A	transpeptidase	Non-synonymous
DHSB	1	-	364877	C→T	clpP	A153V	proteolytic subunit of ClpA-ClpP and ClpX-ClpP ATP-dependent serine proteases	Non-synonymous
DHSB	1	-	417385	C→T	copA	V580I	copper transporter	Non-synonymous
DHSB	1	-	448730	T→C	fdrA	V532V	predicted acyl-CoA synthetase with NAD(P)-binding Rossmann-fold domain	Synonymous
DHSB	1	-	479908	C→T	cusA	S598S	copper/silver efflux system, membrane component	Synonymous
DHSB	1	-	669193	C→T	ybhC	L274L	predicted pectinesterase	Synonymous
DHSB	1	-	828633	G→A	ycaI	L527L	conserved inner membrane protein	Synonymous
DHSB	1	-	842312	G→A	mukB	C1085Y	fused chromosome partitioning proteins	Non-synonymous
DHSB	1	-	854608	T→C	pepN	C418C	aminopeptidase N	Synonymous
DHSB	1	-	885486	C→T	yccS	W377*	predicted inner membrane protein	Non-synonymous
DHSB	1	-	984598	T→A	fabF/pabC	-	3-oxoacyl-[acyl-carrier-protein] synthase II/4-amino-4-deoxychorismate lyase component of para-aminobenzoate synthase multienzyme complex	-
DHSB	1	-	1010075	C→T	ycfX	D37D	predicted DNA-binding transcriptional regulator	Synonymous
DHSB	1	-	1080324	G→A	ychP	P324P	predicted invasin	Synonymous
DHSB	1	-	1286381	C→T	yddA/ydeM	-	fused predicted multidrug transporter subunits/conserved protein	-
DHSB	1	-	1513924	C→T	astC/xthA	-	succinylornithine transaminase, PLP-dependent/exonuclease III	-
DHSB	1	-	1655748	T→C	pgsA	Y151C	phosphatidylglycerophosphate synthetase	Non-synonymous
DHSB	1	-	1971026	G→A	nuoF	F299F	NADH:ubiquinone oxidoreductase, chain F	Synonymous
DHSB	1	-	2064597	G→A	ypdD	L208L	fused predicted PTS enzymes Hpr component/enzyme I component/enzyme IIA component	Synonymous
DHSB	1	-	2068147	G→A	ypdG	P161S	predicted enzyme IIC component of PTS	Non-synonymous
DHSB	1	-	2225779	T→C	yphG	D865G	conserved protein	Non-synonymous
DHSB	1	-	2236847	C→T	sroF	-	small RNA	(RNA gene)
DHSB	1	-	2276918	G→A	rrsG/clpB	-	16S rRNA (rrnG)/protein disaggregation chaperone	-
DHSB	1	-	2542790	G→A	prfB	P51P	mutated gene, peptide chain release factor RF-2	Synonymous
DHSB	1	-	2660332	G→A	ygiB	A82T	conserved outer membrane protein	Non-synonymous
DHSB	1	-	2684070	G→A	ygjD/rpsU	-	predicted peptidase/30S ribosomal subunit protein S21	-
DHSB	1	-	2941178	C→T	argD	G310D	bifunctional acetylornithine aminotransferase/succinyldiaminopimelate aminotransferase	Non-synonymous
DHSB	1	-	2988387	G→A	ompR	R42C	DNA-binding response regulator in two-component regulatory system with EnvZ	Non-synonymous
DHSB	1	-	3238314	G→A	kdtA	G188S	3-deoxy-D-manno-octulosonic-acid transferase	Non-synonymous
DHSB	1	-	3356527	G→T	asnA	A54S	asparagine synthetase A	Non-synonymous
DHSB	1	-	3365843	C→T	rbsB	T118M	D-ribose transporter subunit	Non-synonymous
DHSB	1	-	3379635	G→A	ilvL/ilvG	-	ilv operon leader peptide/acetolactate synthase II, large subunit, N-ter fragment (pseudogene)	-
DHSB	1	-	3509322	G→A	yiiF/fdhE	-	conserved protein/formate dehydrogenase formation protein	-
DHSB	1	-	3755243	T→C	phnB/phnA	-	conserved protein/predicted phosphonate metabolizing protein	-
DHSB	1	-	3755249	T→C	phnB/phnA	-	conserved protein/predicted phosphonate metabolizing protein	-
DHSB	1	-	3755350	G→A	phnB/phnA	-	conserved protein/predicted phosphonate metabolizing protein	-
DHSB	2	-	7551	G→A	yaaJ	L137L	predicted transporter	Synonymous
DHSB	2	-	11293	A→G	yaaW	L22L	conserved protein	Synonymous
DHSB	2	-	364877	C→T	clpP	A153V	proteolytic subunit of ClpA-ClpP and ClpX-ClpP ATP-dependent serine proteases	Non-synonymous
DHSB	2	-	479908	C→T	cusA	S598S	copper/silver efflux system, membrane component	Synonymous
DHSB	2	-	669193	C→T	ybhC	L274L	predicted pectinesterase	Synonymous
DHSB	2	-	757877	G→A	potG	G52S	putrescine transporter subunit	Non-synonymous
DHSB	2	-	828633	G→A	ycaI	L527L	conserved inner membrane protein	Synonymous
DHSB	2	-	842312	G→A	mukB	C1085Y	fused chromosome partitioning proteins	Non-synonymous
DHSB	2	-	854608	T→C	pepN	C418C	aminopeptidase N	Synonymous
DHSB	2	-	885486	C→T	yccS	W377*	predicted inner membrane protein	Non-synonymous
DHSB	2	-	984598	T→A	fabF/pabC	-	3-oxoacyl-[acyl-carrier-protein] synthase II/4-amino-4-deoxychorismate lyase component of para-aminobenzoate synthase multienzyme complex	-
DHSB	2	-	1010075	C→T	ycfX	D37D	predicted DNA-binding transcriptional regulator	Synonymous
DHSB	2	-	1080324	G→A	ychP	P324P	predicted invasin	Synonymous
DHSB	2	-	1234092	C→T	yncD	G512G	predicted iron outer membrane transporter	Synonymous
DHSB	2	-	1286381	C→T	yddA/ydeM	-	fused predicted multidrug transporter subunits/conserved protein	-
DHSB	2	-	1463484	G→A	ydiS	S169S	predicted oxidoreductase, FAD/NAD(P)-binding domain	Synonymous
DHSB	2	-	1500318	T→C	chbR	N238S	DNA-binding transcriptional dual regulator	Non-synonymous
DHSB	2	-	1513924	C→T	astC/xthA	-	succinylornithine transaminase, PLP-dependent/exonuclease III	-
DHSB	2	-	1592976	C→T	prc	A663T	carboxy-terminal protease for penicillin-binding protein 3	Non-synonymous
DHSB	2	-	1665642	G→A	yedI	G180G	conserved inner membrane protein	Synonymous
DHSB	2	-	1971026	G→A	nuoF	F299F	NADH:ubiquinone oxidoreductase, chain F	Synonymous
DHSB	2	-	1997734	G→A	argT	S142L	lysine/arginine/ornithine transporter subunit	Non-synonymous
DHSB	2	-	2064597	G→A	ypdD	L208L	fused predicted PTS enzymes Hpr component/enzyme I component/enzyme IIA component	Synonymous
DHSB	2	-	2225779	T→C	yphG	D865G	conserved protein	Non-synonymous
DHSB	2	-	2276918	G→A	rrsG/clpB	-	16S rRNA (rrnG)/protein disaggregation chaperone	-
DHSB	2	-	2328527	T→C	argQ/argZ	-	tRNA-Arg(ACG)/tRNA-Arg(ACG)	-
DHSB	2	-	2439413	T→C	sdaC	V217A	predicted serine transporter	Non-synonymous
DHSB	2	-	2450476	T→C	fucR	Y192H	DNA-binding transcriptional activator	Non-synonymous
DHSB	2	-	2660332	G→A	ygiB	A82T	conserved outer membrane protein	Non-synonymous
DHSB	2	-	2756484	T→C	kbaY	I3I	tagatose 6-phosphate aldolase 1, kbaY subunit	Synonymous
DHSB	2	-	2765096	T→C	yraK	A141A	predicted fimbrial-like adhesin protein	Synonymous
DHSB	2	-	2941178	C→T	argD	G310D	bifunctional acetylornithine aminotransferase/succinyldiaminopimelate aminotransferase	Non-synonymous
DHSB	2	-	2988387	G→A	ompR	R42C	DNA-binding response regulator in two-component regulatory system with EnvZ	Non-synonymous
DHSB	2	-	3207515	T→C	lldP	R301R	L-lactate permease	Synonymous
DHSB	2	-	3365843	C→T	rbsB	T118M	D-ribose transporter subunit	Non-synonymous
DHSB	2	-	3379635	G→A	ilvL/ilvG	-	ilv operon leader peptide/acetolactate synthase II, large subunit, N-ter fragment (pseudogene)	-
DHSB	2	-	3629596	T→C	hupA	S35P	HU, DNA-binding transcriptional regulator, alpha subunit	Non-synonymous
DHSB	2	-	3709765	C→A	yjcE	G191G	predicted cation/proton antiporter	Synonymous
DHSB	2	-	3736366	C→T	alsK	G179D	D-allose kinase	Non-synonymous
DHSB	2	-	3755243	T→C	phnB/phnA	-	conserved protein/predicted phosphonate metabolizing protein	-
DHSB	2	-	3755249	T→C	phnB/phnA	-	conserved protein/predicted phosphonate metabolizing protein	-
DHSB	2	-	3755350	G→A	phnB/phnA	-	conserved protein/predicted phosphonate metabolizing protein	-

## Sheet: Table S2
Table S2. Base-pair substitution spectrum for each lineage
Strain	UV treatment*	Lineage	From:	AT	AT	AT	GC	GC	GC
			To:	TA	GC	CG	AT	TA	CG
Co	+	1		14	13	1	67	12	2
Co	+	2		5	5	1	47	7	0
Co	+	3		9	13	0	59	13	0
Co	+	4		NA	NA	NA	NA	NA	NA
Co	+	5		6	3	1	43	4	1
Co	+	6		1	3	1	20	4	0
Co	-	1		0	0	0	0	1	0
Co	-	2		0	0	0	0	1	0
ΔS	+	1		14	19	2	72	12	1
ΔS	+	2		11	16	4	51	13	1
ΔS	+	3		0	0	0	5	1	1
ΔS	+	4		1	2	0	8	0	0
ΔS	+	5		12	27	2	56	12	1
ΔS	+	6		7	9	2	43	8	1
ΔS	-	1		0	2	0	1	0	0
ΔS	-	2		0	2	0	2	0	0
ΔHSB	+	1		8	22	1	49	8	0
ΔHSB	+	2		6	13	2	44	19	2
ΔHSB	+	3		6	26	2	72	12	1
ΔHSB	+	4		0	2	0	5	0	0
ΔHSB	+	5		9	17	0	48	10	0
ΔHSB	+	6		0	6	0	4	1	0
ΔHSB	-	1		0	3	0	5	1	0
ΔHSB	-	2		0	8	0	9	1	0
* + and – represent the lineages with or without UV, respectively.
NA represents not applicable due to low quality of resequencing data.

## Sheet: Table S3
Table S3. Primers used for the PCR amplification of CmR in pKD32
Deletion	Primers	References
DmutH	5’-aatcaaggtatcatgacatgtcccaacctcgcccactatgattccggggatccgtcgacc-3’	Ishizawa et al. (2014)*
	5’-gcaggtcaaagcgatggctactggatcagaaaatgactgtaggctggagctgcttcg-3’
DmutS	5’-atgagtgcaatagaaaatttcgacgcccatacgcccaatgattccggggatccgtcgacc-3’	Ishizawa et al. (2014)*
	5’-ttacaccaggctcttcaagcgataaatccactccagctgtaggctggagctgcttcg-3’
DuvrB	5’-tccttcaggtagcgactcatgagtaaaccgttcaaacatgattccggggatccgtcgacc -3’	This study
	5’-tgtcatcagtcttcttcgctatcctgttacgatgcctgtaggctggagctgcttcg-3’
*Ishizawa, Y., Ying, B. W., Tsuru, S. & Yomo, T. Nutrient-dependent growth defects and mutability of mutators in Escherichia coli. Genes Cells 20, 68-76, doi:10.1111/gtc.12199 (2015).
